# Supplementary material for: Analysis of Sry duplications on the Rattus norvegicus Y-chromosome
Source: BMC Genomics. 2013 Nov 14;14:792. doi: 10.1186/1471-2164-14-792 (PMC3840628; doi:10.1186/1471-2164-14-792)
Supplement: Additional file 2 — Model of the HMG box of Sryα bound to DNA with the additional C-terminal domain of Sryα. [file 1471-2164-14-792-S2.pdb]

REMARK YASARA *************************************************************
REMARK YASARA *                                                           *
REMARK YASARA *                     Y  A  S  A  R  A                      *
REMARK YASARA *                                                           *
REMARK YASARA *   Yet Another Scientific Artificial Reality Application   *
REMARK YASARA *                                                           *
REMARK YASARA *            MOLECULE STRUCTURE FILE, PDB FORMAT            *
REMARK YASARA *                                                           *
REMARK YASARA * Just use YASARA every day to make your questions go away! *
REMARK YASARA *                                                           *
REMARK YASARA *                      www.YASARA.org                       *
REMARK YASARA *                                                           *
REMARK YASARA *************************************************************
REMARK YASARA
REMARK YASARA Original filename: C:\Users\Prokop\Desktop\Prokop et al Sry-alpha DNA model.pdb
REMARK YASARA Written on:        Mon Mar 18 11:37:48 2013
REMARK YASARA Number of objects: 1
REMARK YASARA Number of atoms:   3753
REMARK YASARA Please address questions or suggestions to: Eliza@yasara.org
REMARK YASARA
COMPND    MOL_ID: 1;
COMPND   2 MOLECULE: SEX-DETERMINING REGION Y PROTEIN;
COMPND   3 CHAIN: ;
COMPND   4 MOL_ID: 2;
COMPND   5 MOLECULE: 5'-D(*CP*CP*TP*GP*CP*AP*CP*AP*AP*AP*CP*AP*CP*C)-;
COMPND   6 CHAIN: B;
COMPND   7 MOL_ID: 3;
COMPND   8 MOLECULE: 5'-D(*GP*GP*TP*GP*TP*TP*TP*GP*TP*GP*CP*AP*GP*G)-;
COMPND   9 CHAIN: C;
SEQRES   1    169  MET GLU GLY HIS VAL LYS ARG PRO MET ASN ALA PHE MET 
SEQRES   2    169  VAL TRP SER ARG GLY GLU ARG ARG LYS LEU ALA GLN GLN 
SEQRES   3    169  ASN PRO SER MET GLN ASN SER GLU ILE SER LYS HIS LEU 
SEQRES   4    169  GLY TYR GLN TRP LYS SER LEU THR GLU ALA GLU LYS ARG 
SEQRES   5    169  PRO PHE PHE GLN GLU ALA GLN ARG LEU LYS THR LEU HIS 
SEQRES   6    169  ARG GLU LYS TYR PRO ASN TYR LYS TYR GLN PRO HIS ARG 
SEQRES   7    169  ARG VAL LYS VAL PRO GLN ARG SER TYR THR LEU GLN ARG 
SEQRES   8    169  GLU VAL ALA SER THR LYS LEU TYR ASN LEU LEU GLN TRP 
SEQRES   9    169  ASP ASN ASN LEU HIS THR ILE ILE TYR GLY GLN ASP TRP 
SEQRES  10    169  ALA ARG ALA ALA HIS GLN SER SER LYS ASN GLN LYS SER 
SEQRES  11    169  ILE TYR LEU GLN PRO VAL ASP ILE PRO THR GLY TYR PRO 
SEQRES  12    169  LEU GLN GLN LYS GLN GLN HIS GLN GLN GLN GLN HIS VAL 
SEQRES  13    169  HIS LEU GLN GLN GLN GLN GLN GLN GLN HIS GLN PHE HIS 
SEQRES   1 B   14   DC  DC  DT  DG  DC  DA  DC  DA  DA  DA  DC  DA  DC 
SEQRES   2 B   14   DC 
SEQRES   1 C   14   DG  DG  DT  DG  DT  DT  DT  DG  DT  DG  DC  DA  DG 
SEQRES   2 C   14   DG 
LINK         O   HIS    77                 N   ARG    78                  1.45
ATOM      1  N   MET     1      -0.580  16.108  18.157  1.00 62.09           N
ATOM      2 1H   MET     1      -0.707  16.878  18.802  1.00 62.09           H
ATOM      3 2H   MET     1      -1.118  15.308  18.467  1.00 62.09           H
ATOM      4 3H   MET     1      -0.945  16.392  17.254  1.00 62.09           H
ATOM      5  CA  MET     1       0.847  15.770  18.020  1.00 62.09           C
ATOM      6  HA  MET     1       1.338  16.654  17.611  1.00 62.09           H
ATOM      7  C   MET     1       1.051  14.676  16.967  1.00 62.09           C
ATOM      8  O   MET     1       0.912  14.964  15.785  1.00 62.09           O
ATOM      9  CB  MET     1       1.490  15.492  19.393  1.00 62.09           C
ATOM     10 1HB  MET     1       1.260  16.329  20.052  1.00 62.09           H
ATOM     11 2HB  MET     1       1.061  14.595  19.835  1.00 62.09           H
ATOM     12  CG  MET     1       3.018  15.343  19.341  1.00 62.09           C
ATOM     13 1HG  MET     1       3.381  15.186  20.356  1.00 62.09           H
ATOM     14 2HG  MET     1       3.284  14.460  18.764  1.00 62.09           H
ATOM     15  SD  MET     1       3.890  16.766  18.641  1.00 62.09           S
ATOM     16  CE  MET     1       5.586  16.122  18.664  1.00 62.09           C
ATOM     17 1HE  MET     1       6.268  16.877  18.271  1.00 62.09           H
ATOM     18 2HE  MET     1       5.651  15.227  18.044  1.00 62.09           H
ATOM     19 3HE  MET     1       5.876  15.874  19.686  1.00 62.09           H
ATOM     20  N   GLU     2       1.412  13.442  17.338  1.00215.23           N
ATOM     21  H   GLU     2       1.353  13.176  18.315  1.00215.23           H
ATOM     22  CA  GLU     2       2.239  12.589  16.474  1.00215.23           C
ATOM     23  HA  GLU     2       3.029  13.215  16.054  1.00215.23           H
ATOM     24  C   GLU     2       1.486  11.957  15.292  1.00215.23           C
ATOM     25  O   GLU     2       2.084  11.800  14.229  1.00215.23           O
ATOM     26  CB  GLU     2       2.915  11.511  17.340  1.00215.23           C
ATOM     27 1HB  GLU     2       3.299  11.975  18.250  1.00215.23           H
ATOM     28 2HB  GLU     2       2.170  10.769  17.624  1.00215.23           H
ATOM     29  CG  GLU     2       4.086  10.810  16.640  1.00215.23           C
ATOM     30 1HG  GLU     2       3.749  10.372  15.701  1.00215.23           H
ATOM     31 2HG  GLU     2       4.870  11.537  16.423  1.00215.23           H
ATOM     32  CD  GLU     2       4.638   9.695  17.518  1.00215.23           C
ATOM     33  OE1 GLU     2       3.997   8.623  17.578  1.00215.23           O
ATOM     34  OE2 GLU     2       5.693   9.882  18.167  1.00215.23           O
ATOM     35  N   GLY     3       0.213  11.567  15.448  1.00214.08           N
ATOM     36  H   GLY     3      -0.213  11.716  16.352  1.00214.08           H
ATOM     37  CA  GLY     3      -0.652  11.015  14.380  1.00214.08           C
ATOM     38 1HA  GLY     3      -1.686  11.000  14.726  1.00214.08           H
ATOM     39 2HA  GLY     3      -0.577  11.667  13.508  1.00214.08           H
ATOM     40  C   GLY     3      -0.292   9.599  13.899  1.00214.08           C
ATOM     41  O   GLY     3      -1.167   8.825  13.507  1.00214.08           O
ATOM     42  N   HIS     4       0.988   9.244  13.962  1.00161.70           N
ATOM     43  H   HIS     4       1.617  10.007  14.194  1.00161.70           H
ATOM     44  CA  HIS     4       1.602   7.979  13.552  1.00161.70           C
ATOM     45  HA  HIS     4       1.179   7.713  12.581  1.00161.70           H
ATOM     46  C   HIS     4       1.190   6.812  14.498  1.00161.70           C
ATOM     47  O   HIS     4       1.959   6.306  15.311  1.00161.70           O
ATOM     48  CB  HIS     4       3.112   8.274  13.279  1.00161.70           C
ATOM     49 1HB  HIS     4       3.239   8.274  12.194  1.00161.70           H
ATOM     50 2HB  HIS     4       3.346   9.293  13.585  1.00161.70           H
ATOM     51  CG  HIS     4       4.215   7.407  13.854  1.00161.70           C
ATOM     52  ND1 HIS     4       4.589   7.305  15.175  1.00161.70           N
ATOM     53  HD1 HIS     4       4.112   7.705  15.985  1.00161.70           H
ATOM     54  CD2 HIS     4       5.194   6.774  13.134  1.00161.70           C
ATOM     55  HD2 HIS     4       5.262   6.774  12.055  1.00161.70           H
ATOM     56  CE1 HIS     4       5.705   6.571  15.248  1.00161.70           C
ATOM     57  HE1 HIS     4       6.213   6.343  16.178  1.00161.70           H
ATOM     58  NE2 HIS     4       6.127   6.211  14.021  1.00161.70           N
ATOM     59  N   VAL     5      -0.083   6.404  14.438  1.00102.18           N
ATOM     60  H   VAL     5      -0.719   6.958  13.866  1.00102.18           H
ATOM     61  CA  VAL     5      -0.622   5.214  15.132  1.00102.18           C
ATOM     62  HA  VAL     5      -0.101   5.128  16.087  1.00102.18           H
ATOM     63  C   VAL     5      -0.284   3.938  14.343  1.00102.18           C
ATOM     64  O   VAL     5      -1.109   3.378  13.624  1.00102.18           O
ATOM     65  CB  VAL     5      -2.129   5.336  15.477  1.00102.18           C
ATOM     66  HB  VAL     5      -2.482   4.365  15.826  1.00102.18           H
ATOM     67  CG1 VAL     5      -2.312   6.329  16.638  1.00102.18           C
ATOM     68 1HG1 VAL     5      -3.363   6.377  16.923  1.00102.18           H
ATOM     69 2HG1 VAL     5      -1.979   7.326  16.344  1.00102.18           H
ATOM     70 3HG1 VAL     5      -1.734   6.000  17.503  1.00102.18           H
ATOM     71  CG2 VAL     5      -3.033   5.778  14.310  1.00102.18           C
ATOM     72 1HG2 VAL     5      -4.072   5.798  14.640  1.00102.18           H
ATOM     73 2HG2 VAL     5      -2.957   5.080  13.479  1.00102.18           H
ATOM     74 3HG2 VAL     5      -2.759   6.773  13.965  1.00102.18           H
ATOM     75  N   LYS     6       0.982   3.518  14.449  1.00158.62           N
ATOM     76  H   LYS     6       1.596   4.066  15.039  1.00158.62           H
ATOM     77  CA  LYS     6       1.587   2.431  13.665  1.00158.62           C
ATOM     78  HA  LYS     6       1.607   2.761  12.632  1.00158.62           H
ATOM     79  C   LYS     6       0.796   1.096  13.689  1.00158.62           C
ATOM     80  O   LYS     6       0.263   0.701  14.730  1.00158.62           O
ATOM     81  CB  LYS     6       3.039   2.223  14.164  1.00158.62           C
ATOM     82 1HB  LYS     6       3.036   2.222  15.256  1.00158.62           H
ATOM     83 2HB  LYS     6       3.381   1.234  13.856  1.00158.62           H
ATOM     84  CG  LYS     6       4.080   3.260  13.681  1.00158.62           C
ATOM     85 1HG  LYS     6       3.730   4.272  13.887  1.00158.62           H
ATOM     86 2HG  LYS     6       5.007   3.088  14.224  1.00158.62           H
ATOM     87  CD  LYS     6       4.363   3.090  12.185  1.00158.62           C
ATOM     88 1HD  LYS     6       4.528   2.030  12.010  1.00158.62           H
ATOM     89 2HD  LYS     6       3.484   3.436  11.649  1.00158.62           H
ATOM     90  CE  LYS     6       5.561   3.842  11.603  1.00158.62           C
ATOM     91 1HE  LYS     6       5.314   4.900  11.552  1.00158.62           H
ATOM     92 2HE  LYS     6       6.423   3.712  12.259  1.00158.62           H
ATOM     93  NZ  LYS     6       5.900   3.354  10.239  1.00158.62           N
ATOM     94 1HZ  LYS     6       6.543   3.981   9.771  1.00158.62           H
ATOM     95 2HZ  LYS     6       5.071   3.264   9.653  1.00158.62           H
ATOM     96 3HZ  LYS     6       6.354   2.446  10.279  1.00158.62           H
ATOM     97  N   ARG     7       0.784   0.341  12.574  1.00197.59           N
ATOM     98  H   ARG     7       1.213   0.746  11.741  1.00197.59           H
ATOM     99  CA  ARG     7       0.297  -1.060  12.516  1.00197.59           C
ATOM    100  HA  ARG     7      -0.781  -1.048  12.675  1.00197.59           H
ATOM    101  C   ARG     7       0.972  -1.911  13.620  1.00197.59           C
ATOM    102  O   ARG     7       2.107  -1.601  14.004  1.00197.59           O
ATOM    103  CB  ARG     7       0.599  -1.725  11.154  1.00197.59           C
ATOM    104 1HB  ARG     7       1.678  -1.793  11.066  1.00197.59           H
ATOM    105 2HB  ARG     7       0.254  -2.758  11.172  1.00197.59           H
ATOM    106  CG  ARG     7       0.054  -1.054   9.878  1.00197.59           C
ATOM    107 1HG  ARG     7       0.141   0.027   9.974  1.00197.59           H
ATOM    108 2HG  ARG     7       0.705  -1.338   9.053  1.00197.59           H
ATOM    109  CD  ARG     7      -1.403  -1.373   9.479  1.00197.59           C
ATOM    110 1HD  ARG     7      -2.059  -0.903  10.209  1.00197.59           H
ATOM    111 2HD  ARG     7      -1.607  -0.896   8.518  1.00197.59           H
ATOM    112  NE  ARG     7      -1.758  -2.812   9.379  1.00197.59           N
ATOM    113  HE  ARG     7      -2.632  -3.072   9.818  1.00197.59           H
ATOM    114  CZ  ARG     7      -1.186  -3.766   8.646  1.00197.59           C
ATOM    115  NH1 ARG     7      -0.110  -3.554   7.928  1.00197.59           N
ATOM    116 1HH1 ARG     7       0.270  -2.632   7.838  1.00197.59           H
ATOM    117 2HH1 ARG     7       0.322  -4.276   7.360  1.00197.59           H
ATOM    118  NH2 ARG     7      -1.717  -4.969   8.636  1.00197.59           N
ATOM    119 1HH2 ARG     7      -2.604  -5.146   9.086  1.00197.59           H
ATOM    120 2HH2 ARG     7      -1.319  -5.716   8.062  1.00197.59           H
ATOM    121  N   PRO     8       0.326  -2.986  14.120  1.00196.99           N
ATOM    122  CA  PRO     8       0.887  -3.833  15.171  1.00196.99           C
ATOM    123  HA  PRO     8       1.221  -3.211  16.001  1.00196.99           H
ATOM    124  C   PRO     8       2.089  -4.659  14.693  1.00196.99           C
ATOM    125  O   PRO     8       2.405  -4.706  13.505  1.00196.99           O
ATOM    126  CB  PRO     8      -0.268  -4.709  15.655  1.00196.99           C
ATOM    127 1HB  PRO     8       0.071  -5.694  15.978  1.00196.99           H
ATOM    128 2HB  PRO     8      -0.791  -4.197  16.465  1.00196.99           H
ATOM    129  CG  PRO     8      -1.184  -4.805  14.440  1.00196.99           C
ATOM    130 1HG  PRO     8      -0.836  -5.600  13.777  1.00196.99           H
ATOM    131 2HG  PRO     8      -2.219  -4.972  14.736  1.00196.99           H
ATOM    132  CD  PRO     8      -1.008  -3.450  13.757  1.00196.99           C
ATOM    133 1HD  PRO     8      -1.122  -3.564  12.680  1.00196.99           H
ATOM    134 2HD  PRO     8      -1.749  -2.750  14.137  1.00196.99           H
ATOM    135  N   MET     9       2.775  -5.295  15.648  1.00128.55           N
ATOM    136  H   MET     9       2.427  -5.260  16.595  1.00128.55           H
ATOM    137  CA  MET     9       4.090  -5.910  15.450  1.00128.55           C
ATOM    138  HA  MET     9       4.652  -5.272  14.770  1.00128.55           H
ATOM    139  C   MET     9       4.023  -7.304  14.799  1.00128.55           C
ATOM    140  O   MET     9       4.133  -8.323  15.476  1.00128.55           O
ATOM    141  CB  MET     9       4.824  -5.923  16.803  1.00128.55           C
ATOM    142 1HB  MET     9       4.619  -5.006  17.352  1.00128.55           H
ATOM    143 2HB  MET     9       4.438  -6.746  17.401  1.00128.55           H
ATOM    144  CG  MET     9       6.342  -6.073  16.658  1.00128.55           C
ATOM    145 1HG  MET     9       6.688  -6.697  17.483  1.00128.55           H
ATOM    146 2HG  MET     9       6.564  -6.626  15.747  1.00128.55           H
ATOM    147  SD  MET     9       7.323  -4.542  16.725  1.00128.55           S
ATOM    148  CE  MET     9       6.483  -3.450  15.544  1.00128.55           C
ATOM    149 1HE  MET     9       6.990  -2.483  15.525  1.00128.55           H
ATOM    150 2HE  MET     9       5.449  -3.291  15.845  1.00128.55           H
ATOM    151 3HE  MET     9       6.505  -3.874  14.543  1.00128.55           H
ATOM    152  N   ASN    10       3.906  -7.338  13.469  1.00 98.98           N
ATOM    153  H   ASN    10       3.708  -6.463  13.003  1.00 98.98           H
ATOM    154  CA  ASN    10       4.076  -8.538  12.632  1.00 98.98           C
ATOM    155  HA  ASN    10       3.233  -9.205  12.816  1.00 98.98           H
ATOM    156  C   ASN    10       5.366  -9.337  12.966  1.00 98.98           C
ATOM    157  O   ASN    10       6.360  -8.773  13.449  1.00 98.98           O
ATOM    158  CB  ASN    10       3.999  -8.099  11.151  1.00 98.98           C
ATOM    159 1HB  ASN    10       2.954  -8.068  10.843  1.00 98.98           H
ATOM    160 2HB  ASN    10       4.402  -7.093  11.036  1.00 98.98           H
ATOM    161  CG  ASN    10       4.779  -9.004  10.206  1.00 98.98           C
ATOM    162  OD1 ASN    10       5.972  -8.824  10.014  1.00 98.98           O
ATOM    163  ND2 ASN    10       4.178 -10.048   9.683  1.00 98.98           N
ATOM    164 1HD2 ASN    10       4.703 -10.666   9.089  1.00 98.98           H
ATOM    165 2HD2 ASN    10       3.233 -10.305   9.943  1.00 98.98           H
ATOM    166  N   ALA    11       5.360 -10.644  12.658  1.00 60.32           N
ATOM    167  H   ALA    11       4.497 -11.033  12.265  1.00 60.32           H
ATOM    168  CA  ALA    11       6.464 -11.589  12.879  1.00 60.32           C
ATOM    169  HA  ALA    11       6.485 -11.854  13.937  1.00 60.32           H
ATOM    170  C   ALA    11       7.866 -11.047  12.520  1.00 60.32           C
ATOM    171  O   ALA    11       8.799 -11.161  13.317  1.00 60.32           O
ATOM    172  CB  ALA    11       6.137 -12.863  12.086  1.00 60.32           C
ATOM    173 1HB  ALA    11       5.174 -13.265  12.407  1.00 60.32           H
ATOM    174 2HB  ALA    11       6.910 -13.613  12.253  1.00 60.32           H
ATOM    175 3HB  ALA    11       6.083 -12.640  11.018  1.00 60.32           H
ATOM    176  N   PHE    12       8.032 -10.392  11.368  1.00183.23           N
ATOM    177  H   PHE    12       7.237 -10.263  10.751  1.00183.23           H
ATOM    178  CA  PHE    12       9.339  -9.892  10.923  1.00183.23           C
ATOM    179  HA  PHE    12      10.081 -10.655  11.165  1.00183.23           H
ATOM    180  C   PHE    12       9.778  -8.633  11.651  1.00183.23           C
ATOM    181  O   PHE    12      10.978  -8.384  11.722  1.00183.23           O
ATOM    182  CB  PHE    12       9.348  -9.707   9.400  1.00183.23           C
ATOM    183 1HB  PHE    12       8.622  -8.944   9.110  1.00183.23           H
ATOM    184 2HB  PHE    12      10.336  -9.393   9.063  1.00183.23           H
ATOM    185  CG  PHE    12       9.003 -11.027   8.767  1.00183.23           C
ATOM    186  CD1 PHE    12       9.915 -12.095   8.874  1.00183.23           C
ATOM    187  HD1 PHE    12      10.928 -11.919   9.207  1.00183.23           H
ATOM    188  CD2 PHE    12       7.680 -11.255   8.357  1.00183.23           C
ATOM    189  HD2 PHE    12       6.978 -10.438   8.271  1.00183.23           H
ATOM    190  CE1 PHE    12       9.480 -13.408   8.650  1.00183.23           C
ATOM    191  HE1 PHE    12      10.162 -14.236   8.771  1.00183.23           H
ATOM    192  CE2 PHE    12       7.246 -12.567   8.156  1.00183.23           C
ATOM    193  HE2 PHE    12       6.225 -12.753   7.878  1.00183.23           H
ATOM    194  CZ  PHE    12       8.133 -13.640   8.332  1.00183.23           C
ATOM    195  HZ  PHE    12       7.772 -14.645   8.194  1.00183.23           H
ATOM    196  N   MET    13       8.858  -7.880  12.249  1.00119.30           N
ATOM    197  H   MET    13       7.881  -8.109  12.095  1.00119.30           H
ATOM    198  CA  MET    13       9.190  -6.681  13.022  1.00119.30           C
ATOM    199  HA  MET    13      10.042  -6.188  12.552  1.00119.30           H
ATOM    200  C   MET    13       9.621  -7.063  14.442  1.00119.30           C
ATOM    201  O   MET    13      10.568  -6.488  14.978  1.00119.30           O
ATOM    202  CB  MET    13       8.027  -5.674  13.029  1.00119.30           C
ATOM    203 1HB  MET    13       7.431  -5.840  13.922  1.00119.30           H
ATOM    204 2HB  MET    13       8.455  -4.672  13.105  1.00119.30           H
ATOM    205  CG  MET    13       7.054  -5.709  11.837  1.00119.30           C
ATOM    206 1HG  MET    13       6.352  -6.523  12.013  1.00119.30           H
ATOM    207 2HG  MET    13       6.473  -4.787  11.849  1.00119.30           H
ATOM    208  SD  MET    13       7.699  -5.946  10.156  1.00119.30           S
ATOM    209  CE  MET    13       9.064  -4.773  10.117  1.00119.30           C
ATOM    210 1HE  MET    13       9.206  -4.444   9.089  1.00119.30           H
ATOM    211 2HE  MET    13       9.982  -5.249  10.460  1.00119.30           H
ATOM    212 3HE  MET    13       8.859  -3.912  10.745  1.00119.30           H
ATOM    213  N   VAL    14       8.999  -8.093  15.027  1.00112.06           N
ATOM    214  H   VAL    14       8.224  -8.533  14.529  1.00112.06           H
ATOM    215  CA  VAL    14       9.474  -8.655  16.303  1.00112.06           C
ATOM    216  HA  VAL    14       9.676  -7.797  16.946  1.00112.06           H
ATOM    217  C   VAL    14      10.814  -9.402  16.138  1.00112.06           C
ATOM    218  O   VAL    14      11.645  -9.299  17.039  1.00112.06           O
ATOM    219  CB  VAL    14       8.387  -9.474  17.047  1.00112.06           C
ATOM    220  HB  VAL    14       7.529  -8.814  17.176  1.00112.06           H
ATOM    221  CG1 VAL    14       7.889 -10.710  16.293  1.00112.06           C
ATOM    222 1HG1 VAL    14       7.137 -11.231  16.887  1.00112.06           H
ATOM    223 2HG1 VAL    14       8.714 -11.392  16.087  1.00112.06           H
ATOM    224 3HG1 VAL    14       7.424 -10.392  15.365  1.00112.06           H
ATOM    225  CG2 VAL    14       8.849  -9.880  18.457  1.00112.06           C
ATOM    226 1HG2 VAL    14       8.016 -10.325  19.004  1.00112.06           H
ATOM    227 2HG2 VAL    14       9.191  -9.002  19.003  1.00112.06           H
ATOM    228 3HG2 VAL    14       9.658 -10.608  18.399  1.00112.06           H
ATOM    229  N   TRP    15      11.065 -10.085  15.005  1.00151.38           N
ATOM    230  H   TRP    15      10.314 -10.198  14.330  1.00151.38           H
ATOM    231  CA  TRP    15      12.253 -10.944  14.837  1.00151.38           C
ATOM    232  HA  TRP    15      12.659 -11.153  15.828  1.00151.38           H
ATOM    233  C   TRP    15      13.429 -10.354  14.025  1.00151.38           C
ATOM    234  O   TRP    15      14.577 -10.668  14.337  1.00151.38           O
ATOM    235  CB  TRP    15      11.816 -12.299  14.258  1.00151.38           C
ATOM    236 1HB  TRP    15      10.899 -12.619  14.756  1.00151.38           H
ATOM    237 2HB  TRP    15      11.590 -12.188  13.197  1.00151.38           H
ATOM    238  CG  TRP    15      12.824 -13.397  14.442  1.00151.38           C
ATOM    239  CD1 TRP    15      13.293 -13.813  15.640  1.00151.38           C
ATOM    240  HD1 TRP    15      12.985 -13.413  16.597  1.00151.38           H
ATOM    241  CD2 TRP    15      13.508 -14.224  13.444  1.00151.38           C
ATOM    242  NE1 TRP    15      14.213 -14.824  15.463  1.00151.38           N
ATOM    243  HE1 TRP    15      14.668 -15.291  16.234  1.00151.38           H
ATOM    244  CE2 TRP    15      14.383 -15.123  14.128  1.00151.38           C
ATOM    245  CE3 TRP    15      13.481 -14.311  12.034  1.00151.38           C
ATOM    246  HE3 TRP    15      12.829 -13.659  11.474  1.00151.38           H
ATOM    247  CZ2 TRP    15      15.185 -16.058  13.455  1.00151.38           C
ATOM    248  HZ2 TRP    15      15.825 -16.728  14.007  1.00151.38           H
ATOM    249  CZ3 TRP    15      14.291 -15.238  11.346  1.00151.38           C
ATOM    250  HZ3 TRP    15      14.264 -15.276  10.266  1.00151.38           H
ATOM    251  CH2 TRP    15      15.139 -16.109  12.052  1.00151.38           C
ATOM    252  HH2 TRP    15      15.755 -16.816  11.516  1.00151.38           H
ATOM    253  N   SER    16      13.221  -9.466  13.038  1.00 75.26           N
ATOM    254  H   SER    16      12.267  -9.207  12.803  1.00 75.26           H
ATOM    255  CA  SER    16      14.333  -8.900  12.229  1.00 75.26           C
ATOM    256  HA  SER    16      14.834  -9.705  11.688  1.00 75.26           H
ATOM    257  C   SER    16      15.391  -8.207  13.092  1.00 75.26           C
ATOM    258  O   SER    16      16.579  -8.272  12.781  1.00 75.26           O
ATOM    259  CB  SER    16      13.869  -7.844  11.209  1.00 75.26           C
ATOM    260 1HB  SER    16      13.239  -7.103  11.704  1.00 75.26           H
ATOM    261 2HB  SER    16      14.746  -7.324  10.827  1.00 75.26           H
ATOM    262  OG  SER    16      13.178  -8.407  10.111  1.00 75.26           O
ATOM    263  HG  SER    16      12.253  -8.497  10.408  1.00 75.26           H
ATOM    264  N   ARG    17      14.957  -7.597  14.201  1.00177.48           N
ATOM    265  H   ARG    17      13.961  -7.607  14.374  1.00177.48           H
ATOM    266  CA  ARG    17      15.799  -6.934  15.200  1.00177.48           C
ATOM    267  HA  ARG    17      16.285  -6.080  14.727  1.00177.48           H
ATOM    268  C   ARG    17      16.909  -7.850  15.745  1.00177.48           C
ATOM    269  O   ARG    17      17.985  -7.359  16.088  1.00177.48           O
ATOM    270  CB  ARG    17      14.894  -6.413  16.334  1.00177.48           C
ATOM    271 1HB  ARG    17      14.366  -7.248  16.798  1.00177.48           H
ATOM    272 2HB  ARG    17      15.515  -5.929  17.089  1.00177.48           H
ATOM    273  CG  ARG    17      13.873  -5.393  15.799  1.00177.48           C
ATOM    274 1HG  ARG    17      14.431  -4.613  15.293  1.00177.48           H
ATOM    275 2HG  ARG    17      13.211  -5.862  15.071  1.00177.48           H
ATOM    276  CD  ARG    17      13.016  -4.735  16.884  1.00177.48           C
ATOM    277 1HD  ARG    17      13.678  -4.320  17.642  1.00177.48           H
ATOM    278 2HD  ARG    17      12.458  -3.913  16.430  1.00177.48           H
ATOM    279  NE  ARG    17      12.051  -5.680  17.471  1.00177.48           N
ATOM    280  HE  ARG    17      11.575  -6.279  16.801  1.00177.48           H
ATOM    281  CZ  ARG    17      11.665  -5.725  18.740  1.00177.48           C
ATOM    282  NH1 ARG    17      12.086  -4.858  19.638  1.00177.48           N
ATOM    283 1HH1 ARG    17      12.707  -4.096  19.373  1.00177.48           H
ATOM    284 2HH1 ARG    17      11.773  -4.906  20.602  1.00177.48           H
ATOM    285  NH2 ARG    17      10.826  -6.659  19.127  1.00177.48           N
ATOM    286 1HH2 ARG    17      10.534  -7.369  18.477  1.00177.48           H
ATOM    287 2HH2 ARG    17      10.489  -6.689  20.086  1.00177.48           H
ATOM    288  N   GLY    18      16.682  -9.170  15.775  1.00 62.16           N
ATOM    289  H   GLY    18      15.780  -9.508  15.459  1.00 62.16           H
ATOM    290  CA  GLY    18      17.657 -10.177  16.200  1.00 62.16           C
ATOM    291 1HA  GLY    18      18.224  -9.794  17.049  1.00 62.16           H
ATOM    292 2HA  GLY    18      17.119 -11.078  16.498  1.00 62.16           H
ATOM    293  C   GLY    18      18.662 -10.578  15.117  1.00 62.16           C
ATOM    294  O   GLY    18      19.759 -11.004  15.476  1.00 62.16           O
ATOM    295  N   GLU    19      18.335 -10.434  13.825  1.00110.83           N
ATOM    296  H   GLU    19      17.440 -10.019  13.594  1.00110.83           H
ATOM    297  CA  GLU    19      19.260 -10.748  12.723  1.00110.83           C
ATOM    298  HA  GLU    19      20.058 -11.376  13.119  1.00110.83           H
ATOM    299  C   GLU    19      19.945  -9.499  12.156  1.00110.83           C
ATOM    300  O   GLU    19      21.167  -9.436  12.227  1.00110.83           O
ATOM    301  CB  GLU    19      18.594 -11.579  11.608  1.00110.83           C
ATOM    302 1HB  GLU    19      18.222 -12.508  12.044  1.00110.83           H
ATOM    303 2HB  GLU    19      17.756 -11.029  11.175  1.00110.83           H
ATOM    304  CG  GLU    19      19.630 -11.908  10.511  1.00110.83           C
ATOM    305 1HG  GLU    19      19.816 -11.017   9.909  1.00110.83           H
ATOM    306 2HG  GLU    19      20.570 -12.191  10.991  1.00110.83           H
ATOM    307  CD  GLU    19      19.224 -13.043   9.572  1.00110.83           C
ATOM    308  OE1 GLU    19      18.016 -13.184   9.295  1.00110.83           O
ATOM    309  OE2 GLU    19      20.147 -13.769   9.131  1.00110.83           O
ATOM    310  N   ARG    20      19.217  -8.523  11.591  1.00208.89           N
ATOM    311  H   ARG    20      18.206  -8.574  11.653  1.00208.89           H
ATOM    312  CA  ARG    20      19.814  -7.485  10.724  1.00208.89           C
ATOM    313  HA  ARG    20      20.260  -7.998   9.871  1.00208.89           H
ATOM    314  C   ARG    20      20.964  -6.738  11.432  1.00208.89           C
ATOM    315  O   ARG    20      22.106  -6.790  10.968  1.00208.89           O
ATOM    316  CB  ARG    20      18.745  -6.522  10.161  1.00208.89           C
ATOM    317 1HB  ARG    20      18.320  -5.930  10.973  1.00208.89           H
ATOM    318 2HB  ARG    20      19.236  -5.844   9.461  1.00208.89           H
ATOM    319  CG  ARG    20      17.604  -7.238   9.411  1.00208.89           C
ATOM    320 1HG  ARG    20      18.027  -7.965   8.718  1.00208.89           H
ATOM    321 2HG  ARG    20      16.997  -7.778  10.137  1.00208.89           H
ATOM    322  CD  ARG    20      16.699  -6.272   8.624  1.00208.89           C
ATOM    323 1HD  ARG    20      16.447  -5.419   9.258  1.00208.89           H
ATOM    324 2HD  ARG    20      17.239  -5.899   7.752  1.00208.89           H
ATOM    325  NE  ARG    20      15.446  -6.944   8.219  1.00208.89           N
ATOM    326  HE  ARG    20      15.014  -7.523   8.926  1.00208.89           H
ATOM    327  CZ  ARG    20      14.773  -6.850   7.078  1.00208.89           C
ATOM    328  NH1 ARG    20      15.162  -6.158   6.030  1.00208.89           N
ATOM    329 1HH1 ARG    20      16.042  -5.662   5.996  1.00208.89           H
ATOM    330 2HH1 ARG    20      14.585  -6.132   5.197  1.00208.89           H
ATOM    331  NH2 ARG    20      13.635  -7.499   6.978  1.00208.89           N
ATOM    332 1HH2 ARG    20      13.274  -8.036   7.752  1.00208.89           H
ATOM    333 2HH2 ARG    20      13.103  -7.428   6.110  1.00208.89           H
ATOM    334  N   ARG    21      20.708  -6.206  12.637  1.00130.93           N
ATOM    335  H   ARG    21      19.750  -6.188  12.941  1.00130.93           H
ATOM    336  CA  ARG    21      21.709  -5.491  13.449  1.00130.93           C
ATOM    337  HA  ARG    21      22.112  -4.689  12.828  1.00130.93           H
ATOM    338  C   ARG    21      22.895  -6.369  13.875  1.00130.93           C
ATOM    339  O   ARG    21      24.007  -5.870  14.045  1.00130.93           O
ATOM    340  CB  ARG    21      21.013  -4.841  14.656  1.00130.93           C
ATOM    341 1HB  ARG    21      20.172  -4.260  14.278  1.00130.93           H
ATOM    342 2HB  ARG    21      20.613  -5.612  15.318  1.00130.93           H
ATOM    343  CG  ARG    21      21.962  -3.927  15.461  1.00130.93           C
ATOM    344 1HG  ARG    21      22.466  -4.524  16.220  1.00130.93           H
ATOM    345 2HG  ARG    21      22.723  -3.510  14.798  1.00130.93           H
ATOM    346  CD  ARG    21      21.237  -2.756  16.136  1.00130.93           C
ATOM    347 1HD  ARG    21      20.413  -3.132  16.745  1.00130.93           H
ATOM    348 2HD  ARG    21      21.941  -2.226  16.779  1.00130.93           H
ATOM    349  NE  ARG    21      20.729  -1.844  15.108  1.00130.93           N
ATOM    350  HE  ARG    21      20.771  -2.180  14.138  1.00130.93           H
ATOM    351  CZ  ARG    21      20.203  -0.640  15.226  1.00130.93           C
ATOM    352  NH1 ARG    21      20.074  -0.014  16.376  1.00130.93           N
ATOM    353 1HH1 ARG    21      20.469  -0.403  17.225  1.00130.93           H
ATOM    354 2HH1 ARG    21      19.651   0.909  16.411  1.00130.93           H
ATOM    355  NH2 ARG    21      19.795  -0.076  14.118  1.00130.93           N
ATOM    356 1HH2 ARG    21      19.928  -0.600  13.250  1.00130.93           H
ATOM    357 2HH2 ARG    21      19.402   0.859  14.095  1.00130.93           H
ATOM    358  N   LYS    22      22.699  -7.687  13.998  1.00103.78           N
ATOM    359  H   LYS    22      21.784  -8.054  13.773  1.00103.78           H
ATOM    360  CA  LYS    22      23.783  -8.652  14.210  1.00103.78           C
ATOM    361  HA  LYS    22      24.489  -8.230  14.928  1.00103.78           H
ATOM    362  C   LYS    22      24.570  -8.924  12.915  1.00103.78           C
ATOM    363  O   LYS    22      25.797  -8.967  12.952  1.00103.78           O
ATOM    364  CB  LYS    22      23.200  -9.932  14.831  1.00103.78           C
ATOM    365 1HB  LYS    22      22.709  -9.654  15.763  1.00103.78           H
ATOM    366 2HB  LYS    22      22.461 -10.375  14.164  1.00103.78           H
ATOM    367  CG  LYS    22      24.298 -10.971  15.111  1.00103.78           C
ATOM    368 1HG  LYS    22      24.746 -11.288  14.168  1.00103.78           H
ATOM    369 2HG  LYS    22      25.078 -10.512  15.718  1.00103.78           H
ATOM    370  CD  LYS    22      23.786 -12.227  15.823  1.00103.78           C
ATOM    371 1HD  LYS    22      23.041 -12.726  15.201  1.00103.78           H
ATOM    372 2HD  LYS    22      24.626 -12.912  15.932  1.00103.78           H
ATOM    373  CE  LYS    22      23.225 -11.922  17.219  1.00103.78           C
ATOM    374 1HE  LYS    22      23.528 -12.722  17.897  1.00103.78           H
ATOM    375 2HE  LYS    22      23.659 -10.988  17.586  1.00103.78           H
ATOM    376  NZ  LYS    22      21.747 -11.832  17.212  1.00103.78           N
ATOM    377 1HZ  LYS    22      21.388 -11.546  18.115  1.00103.78           H
ATOM    378 2HZ  LYS    22      21.339 -12.730  16.967  1.00103.78           H
ATOM    379 3HZ  LYS    22      21.408 -11.165  16.526  1.00103.78           H
ATOM    380  N   LEU    23      23.902  -9.047  11.767  1.00134.04           N
ATOM    381  H   LEU    23      22.888  -8.995  11.799  1.00134.04           H
ATOM    382  CA  LEU    23      24.533  -9.242  10.459  1.00134.04           C
ATOM    383  HA  LEU    23      25.253 -10.057  10.563  1.00134.04           H
ATOM    384  C   LEU    23      25.341  -8.005  10.026  1.00134.04           C
ATOM    385  O   LEU    23      26.414  -8.167   9.452  1.00134.04           O
ATOM    386  CB  LEU    23      23.439  -9.682   9.465  1.00134.04           C
ATOM    387 1HB  LEU    23      22.885 -10.505   9.921  1.00134.04           H
ATOM    388 2HB  LEU    23      22.739  -8.857   9.323  1.00134.04           H
ATOM    389  CG  LEU    23      23.927 -10.153   8.078  1.00134.04           C
ATOM    390  HG  LEU    23      24.296  -9.289   7.523  1.00134.04           H
ATOM    391  CD1 LEU    23      25.043 -11.208   8.148  1.00134.04           C
ATOM    392 1HD1 LEU    23      25.270 -11.573   7.145  1.00134.04           H
ATOM    393 2HD1 LEU    23      24.731 -12.048   8.769  1.00134.04           H
ATOM    394 3HD1 LEU    23      25.954 -10.774   8.558  1.00134.04           H
ATOM    395  CD2 LEU    23      22.739 -10.760   7.314  1.00134.04           C
ATOM    396 1HD2 LEU    23      23.025 -10.961   6.281  1.00134.04           H
ATOM    397 2HD2 LEU    23      21.896 -10.071   7.321  1.00134.04           H
ATOM    398 3HD2 LEU    23      22.423 -11.692   7.784  1.00134.04           H
ATOM    399  N   ALA    24      24.941  -6.795  10.435  1.00 48.36           N
ATOM    400  H   ALA    24      23.989  -6.701  10.786  1.00 48.36           H
ATOM    401  CA  ALA    24      25.756  -5.573  10.347  1.00 48.36           C
ATOM    402  HA  ALA    24      26.016  -5.404   9.300  1.00 48.36           H
ATOM    403  C   ALA    24      27.093  -5.642  11.120  1.00 48.36           C
ATOM    404  O   ALA    24      28.005  -4.856  10.859  1.00 48.36           O
ATOM    405  CB  ALA    24      24.901  -4.395  10.835  1.00 48.36           C
ATOM    406 1HB  ALA    24      23.958  -4.351  10.289  1.00 48.36           H
ATOM    407 2HB  ALA    24      25.435  -3.461  10.658  1.00 48.36           H
ATOM    408 3HB  ALA    24      24.687  -4.489  11.898  1.00 48.36           H
ATOM    409  N   GLN    25      27.248  -6.603  12.038  1.00177.21           N
ATOM    410  H   GLN    25      26.481  -7.244  12.190  1.00177.21           H
ATOM    411  CA  GLN    25      28.506  -6.896  12.735  1.00177.21           C
ATOM    412  HA  GLN    25      29.090  -5.976  12.798  1.00177.21           H
ATOM    413  C   GLN    25      29.369  -7.917  11.961  1.00177.21           C
ATOM    414  O   GLN    25      30.291  -8.487  12.550  1.00177.21           O
ATOM    415  CB  GLN    25      28.249  -7.382  14.181  1.00177.21           C
ATOM    416 1HB  GLN    25      27.972  -8.435  14.162  1.00177.21           H
ATOM    417 2HB  GLN    25      29.187  -7.307  14.732  1.00177.21           H
ATOM    418  CG  GLN    25      27.174  -6.622  14.974  1.00177.21           C
ATOM    419 1HG  GLN    25      26.208  -6.817  14.525  1.00177.21           H
ATOM    420 2HG  GLN    25      27.143  -7.004  15.994  1.00177.21           H
ATOM    421  CD  GLN    25      27.425  -5.120  15.022  1.00177.21           C
ATOM    422  OE1 GLN    25      28.424  -4.674  15.569  1.00177.21           O
ATOM    423  NE2 GLN    25      26.559  -4.310  14.458  1.00177.21           N
ATOM    424 1HE2 GLN    25      26.834  -3.334  14.352  1.00177.21           H
ATOM    425 2HE2 GLN    25      25.687  -4.658  14.074  1.00177.21           H
ATOM    426  N   GLN    26      29.081  -8.202  10.682  1.00137.68           N
ATOM    427  H   GLN    26      28.275  -7.760  10.252  1.00137.68           H
ATOM    428  CA  GLN    26      29.845  -9.153   9.864  1.00137.68           C
ATOM    429  HA  GLN    26      30.891  -9.101  10.172  1.00137.68           H
ATOM    430  C   GLN    26      29.826  -8.834   8.356  1.00137.68           C
ATOM    431  O   GLN    26      30.876  -8.929   7.719  1.00137.68           O
ATOM    432  CB  GLN    26      29.331 -10.578  10.153  1.00137.68           C
ATOM    433 1HB  GLN    26      29.345 -10.742  11.231  1.00137.68           H
ATOM    434 2HB  GLN    26      28.300 -10.680   9.807  1.00137.68           H
ATOM    435  CG  GLN    26      30.197 -11.661   9.489  1.00137.68           C
ATOM    436 1HG  GLN    26      30.013 -11.680   8.418  1.00137.68           H
ATOM    437 2HG  GLN    26      31.246 -11.418   9.643  1.00137.68           H
ATOM    438  CD  GLN    26      29.939 -13.051  10.065  1.00137.68           C
ATOM    439  OE1 GLN    26      29.166 -13.849   9.554  1.00137.68           O
ATOM    440  NE2 GLN    26      30.581 -13.396  11.160  1.00137.68           N
ATOM    441 1HE2 GLN    26      30.497 -14.364  11.446  1.00137.68           H
ATOM    442 2HE2 GLN    26      31.266 -12.784  11.568  1.00137.68           H
ATOM    443  N   ASN    27      28.685  -8.451   7.772  1.00111.42           N
ATOM    444  H   ASN    27      27.848  -8.379   8.342  1.00111.42           H
ATOM    445  CA  ASN    27      28.520  -8.153   6.339  1.00111.42           C
ATOM    446  HA  ASN    27      29.282  -8.691   5.783  1.00111.42           H
ATOM    447  C   ASN    27      28.659  -6.632   6.071  1.00111.42           C
ATOM    448  O   ASN    27      27.800  -5.879   6.530  1.00111.42           O
ATOM    449  CB  ASN    27      27.155  -8.705   5.870  1.00111.42           C
ATOM    450 1HB  ASN    27      26.810  -9.465   6.570  1.00111.42           H
ATOM    451 2HB  ASN    27      26.402  -7.917   5.858  1.00111.42           H
ATOM    452  CG  ASN    27      27.229  -9.369   4.498  1.00111.42           C
ATOM    453  OD1 ASN    27      27.533 -10.549   4.389  1.00111.42           O
ATOM    454  ND2 ASN    27      26.974  -8.661   3.421  1.00111.42           N
ATOM    455 1HD2 ASN    27      26.919  -9.145   2.523  1.00111.42           H
ATOM    456 2HD2 ASN    27      26.647  -7.700   3.464  1.00111.42           H
ATOM    457  N   PRO    28      29.706  -6.152   5.358  1.00158.59           N
ATOM    458  CA  PRO    28      29.927  -4.717   5.135  1.00158.59           C
ATOM    459  HA  PRO    28      29.967  -4.217   6.105  1.00158.59           H
ATOM    460  C   PRO    28      28.844  -4.052   4.276  1.00158.59           C
ATOM    461  O   PRO    28      28.384  -2.959   4.600  1.00158.59           O
ATOM    462  CB  PRO    28      31.297  -4.599   4.454  1.00158.59           C
ATOM    463 1HB  PRO    28      31.183  -4.573   3.371  1.00158.59           H
ATOM    464 2HB  PRO    28      31.843  -3.720   4.799  1.00158.59           H
ATOM    465  CG  PRO    28      32.010  -5.889   4.839  1.00158.59           C
ATOM    466 1HG  PRO    28      32.772  -6.166   4.112  1.00158.59           H
ATOM    467 2HG  PRO    28      32.448  -5.775   5.829  1.00158.59           H
ATOM    468  CD  PRO    28      30.869  -6.901   4.894  1.00158.59           C
ATOM    469 1HD  PRO    28      30.675  -7.299   3.897  1.00158.59           H
ATOM    470 2HD  PRO    28      31.141  -7.707   5.572  1.00158.59           H
ATOM    471  N   SER    29      28.432  -4.714   3.190  1.00 68.53           N
ATOM    472  H   SER    29      28.838  -5.611   2.978  1.00 68.53           H
ATOM    473  CA  SER    29      27.387  -4.236   2.279  1.00 68.53           C
ATOM    474  HA  SER    29      27.250  -3.170   2.431  1.00 68.53           H
ATOM    475  C   SER    29      26.048  -4.933   2.555  1.00 68.53           C
ATOM    476  O   SER    29      26.008  -6.139   2.782  1.00 68.53           O
ATOM    477  CB  SER    29      27.819  -4.450   0.822  1.00 68.53           C
ATOM    478 1HB  SER    29      28.122  -5.488   0.677  1.00 68.53           H
ATOM    479 2HB  SER    29      26.978  -4.239   0.160  1.00 68.53           H
ATOM    480  OG  SER    29      28.894  -3.581   0.492  1.00 68.53           O
ATOM    481  HG  SER    29      28.519  -2.668   0.426  1.00 68.53           H
ATOM    482  N   MET    30      24.939  -4.185   2.559  1.00 99.54           N
ATOM    483  H   MET    30      25.044  -3.189   2.405  1.00 99.54           H
ATOM    484  CA  MET    30      23.629  -4.667   3.052  1.00 99.54           C
ATOM    485  HA  MET    30      23.556  -5.735   2.841  1.00 99.54           H
ATOM    486  C   MET    30      22.432  -4.009   2.346  1.00 99.54           C
ATOM    487  O   MET    30      21.320  -4.043   2.868  1.00 99.54           O
ATOM    488  CB  MET    30      23.480  -4.486   4.581  1.00 99.54           C
ATOM    489 1HB  MET    30      23.314  -3.438   4.807  1.00 99.54           H
ATOM    490 2HB  MET    30      22.565  -4.986   4.887  1.00 99.54           H
ATOM    491  CG  MET    30      24.620  -5.012   5.465  1.00 99.54           C
ATOM    492 1HG  MET    30      24.711  -6.091   5.345  1.00 99.54           H
ATOM    493 2HG  MET    30      25.563  -4.570   5.146  1.00 99.54           H
ATOM    494  SD  MET    30      24.429  -4.611   7.222  1.00 99.54           S
ATOM    495  CE  MET    30      22.915  -5.498   7.676  1.00 99.54           C
ATOM    496 1HE  MET    30      22.658  -5.274   8.713  1.00 99.54           H
ATOM    497 2HE  MET    30      23.071  -6.571   7.576  1.00 99.54           H
ATOM    498 3HE  MET    30      22.086  -5.175   7.050  1.00 99.54           H
ATOM    499  N   GLN    31      22.635  -3.411   1.166  1.00115.07           N
ATOM    500  H   GLN    31      23.555  -3.451   0.768  1.00115.07           H
ATOM    501  CA  GLN    31      21.531  -2.902   0.342  1.00115.07           C
ATOM    502  HA  GLN    31      21.023  -2.130   0.925  1.00115.07           H
ATOM    503  C   GLN    31      20.523  -4.040   0.090  1.00115.07           C
ATOM    504  O   GLN    31      20.930  -5.163  -0.223  1.00115.07           O
ATOM    505  CB  GLN    31      22.086  -2.236  -0.932  1.00115.07           C
ATOM    506 1HB  GLN    31      21.280  -1.701  -1.433  1.00115.07           H
ATOM    507 2HB  GLN    31      22.807  -1.481  -0.617  1.00115.07           H
ATOM    508  CG  GLN    31      22.792  -3.175  -1.935  1.00115.07           C
ATOM    509 1HG  GLN    31      23.487  -2.584  -2.532  1.00115.07           H
ATOM    510 2HG  GLN    31      23.380  -3.921  -1.400  1.00115.07           H
ATOM    511  CD  GLN    31      21.839  -3.868  -2.912  1.00115.07           C
ATOM    512  OE1 GLN    31      20.906  -3.276  -3.437  1.00115.07           O
ATOM    513  NE2 GLN    31      22.028  -5.132  -3.225  1.00115.07           N
ATOM    514 1HE2 GLN    31      21.399  -5.534  -3.910  1.00115.07           H
ATOM    515 2HE2 GLN    31      22.763  -5.680  -2.809  1.00115.07           H
ATOM    516  N   ASN    32      19.232  -3.801   0.370  1.00131.90           N
ATOM    517  H   ASN    32      18.933  -2.847   0.468  1.00131.90           H
ATOM    518  CA  ASN    32      18.496  -4.780   1.188  1.00131.90           C
ATOM    519  HA  ASN    32      19.133  -4.983   2.051  1.00131.90           H
ATOM    520  C   ASN    32      18.281  -6.152   0.541  1.00131.90           C
ATOM    521  O   ASN    32      18.099  -7.104   1.284  1.00131.90           O
ATOM    522  CB  ASN    32      17.170  -4.223   1.750  1.00131.90           C
ATOM    523 1HB  ASN    32      16.945  -3.250   1.320  1.00131.90           H
ATOM    524 2HB  ASN    32      16.349  -4.885   1.476  1.00131.90           H
ATOM    525  CG  ASN    32      17.184  -4.141   3.281  1.00131.90           C
ATOM    526  OD1 ASN    32      17.069  -5.134   3.991  1.00131.90           O
ATOM    527  ND2 ASN    32      17.362  -2.962   3.842  1.00131.90           N
ATOM    528 1HD2 ASN    32      17.433  -2.890   4.843  1.00131.90           H
ATOM    529 2HD2 ASN    32      17.439  -2.134   3.272  1.00131.90           H
ATOM    530  N   SER    33      18.391  -6.319  -0.781  1.00 81.13           N
ATOM    531  H   SER    33      18.647  -5.517  -1.338  1.00 81.13           H
ATOM    532  CA  SER    33      18.324  -7.648  -1.415  1.00 81.13           C
ATOM    533  HA  SER    33      17.341  -8.073  -1.222  1.00 81.13           H
ATOM    534  C   SER    33      19.352  -8.645  -0.854  1.00 81.13           C
ATOM    535  O   SER    33      19.046  -9.832  -0.756  1.00 81.13           O
ATOM    536  CB  SER    33      18.482  -7.554  -2.936  1.00 81.13           C
ATOM    537 1HB  SER    33      19.262  -6.835  -3.192  1.00 81.13           H
ATOM    538 2HB  SER    33      18.763  -8.533  -3.326  1.00 81.13           H
ATOM    539  OG  SER    33      17.248  -7.183  -3.521  1.00 81.13           O
ATOM    540  HG  SER    33      17.375  -6.298  -3.962  1.00 81.13           H
ATOM    541  N   GLU    34      20.530  -8.189  -0.408  1.00 90.12           N
ATOM    542  H   GLU    34      20.735  -7.193  -0.471  1.00 90.12           H
ATOM    543  CA  GLU    34      21.494  -9.074   0.259  1.00 90.12           C
ATOM    544  HA  GLU    34      21.641  -9.947  -0.378  1.00 90.12           H
ATOM    545  C   GLU    34      20.964  -9.578   1.615  1.00 90.12           C
ATOM    546  O   GLU    34      21.206 -10.721   1.998  1.00 90.12           O
ATOM    547  CB  GLU    34      22.848  -8.354   0.388  1.00 90.12           C
ATOM    548 1HB  GLU    34      23.112  -7.999  -0.607  1.00 90.12           H
ATOM    549 2HB  GLU    34      22.747  -7.482   1.037  1.00 90.12           H
ATOM    550  CG  GLU    34      23.949  -9.284   0.947  1.00 90.12           C
ATOM    551 1HG  GLU    34      24.018  -9.138   2.026  1.00 90.12           H
ATOM    552 2HG  GLU    34      23.661 -10.322   0.774  1.00 90.12           H
ATOM    553  CD  GLU    34      25.336  -9.110   0.320  1.00 90.12           C
ATOM    554  OE1 GLU    34      25.445  -8.577  -0.808  1.00 90.12           O
ATOM    555  OE2 GLU    34      26.305  -9.692   0.861  1.00 90.12           O
ATOM    556  N   ILE    35      20.190  -8.762   2.331  1.00182.14           N
ATOM    557  H   ILE    35      19.928  -7.877   1.913  1.00182.14           H
ATOM    558  CA  ILE    35      19.576  -9.115   3.620  1.00182.14           C
ATOM    559  HA  ILE    35      20.242  -9.784   4.164  1.00182.14           H
ATOM    560  C   ILE    35      18.287  -9.908   3.415  1.00182.14           C
ATOM    561  O   ILE    35      18.123 -10.949   4.037  1.00182.14           O
ATOM    562  CB  ILE    35      19.366  -7.838   4.464  1.00182.14           C
ATOM    563  HB  ILE    35      18.665  -7.189   3.938  1.00182.14           H
ATOM    564  CG1 ILE    35      20.680  -7.043   4.645  1.00182.14           C
ATOM    565 1HG1 ILE    35      21.012  -6.674   3.674  1.00182.14           H
ATOM    566 2HG1 ILE    35      20.476  -6.167   5.263  1.00182.14           H
ATOM    567  CG2 ILE    35      18.746  -8.169   5.833  1.00182.14           C
ATOM    568 1HG2 ILE    35      18.691  -7.263   6.436  1.00182.14           H
ATOM    569 2HG2 ILE    35      19.345  -8.914   6.357  1.00182.14           H
ATOM    570 3HG2 ILE    35      17.734  -8.555   5.704  1.00182.14           H
ATOM    571  CD1 ILE    35      21.833  -7.835   5.279  1.00182.14           C
ATOM    572 1HD1 ILE    35      22.731  -7.225   5.297  1.00182.14           H
ATOM    573 2HD1 ILE    35      22.062  -8.730   4.703  1.00182.14           H
ATOM    574 3HD1 ILE    35      21.576  -8.101   6.302  1.00182.14           H
ATOM    575  N   SER    36      17.431  -9.490   2.487  1.00 89.89           N
ATOM    576  H   SER    36      17.627  -8.603   2.033  1.00 89.89           H
ATOM    577  CA  SER    36      16.248 -10.203   2.002  1.00 89.89           C
ATOM    578  HA  SER    36      15.431 -10.107   2.717  1.00 89.89           H
ATOM    579  C   SER    36      16.506 -11.692   1.771  1.00 89.89           C
ATOM    580  O   SER    36      15.729 -12.535   2.217  1.00 89.89           O
ATOM    581  CB  SER    36      15.837  -9.604   0.649  1.00 89.89           C
ATOM    582 1HB  SER    36      16.692  -9.651  -0.019  1.00 89.89           H
ATOM    583 2HB  SER    36      15.065 -10.221   0.199  1.00 89.89           H
ATOM    584  OG  SER    36      15.397  -8.262   0.736  1.00 89.89           O
ATOM    585  HG  SER    36      14.433  -8.245   0.867  1.00 89.89           H
ATOM    586  N   LYS    37      17.590 -12.030   1.064  1.00146.31           N
ATOM    587  H   LYS    37      18.190 -11.297   0.691  1.00146.31           H
ATOM    588  CA  LYS    37      17.906 -13.422   0.755  1.00146.31           C
ATOM    589  HA  LYS    37      16.974 -13.983   0.696  1.00146.31           H
ATOM    590  C   LYS    37      18.680 -14.125   1.882  1.00146.31           C
ATOM    591  O   LYS    37      18.559 -15.338   1.989  1.00146.31           O
ATOM    592  CB  LYS    37      18.577 -13.512  -0.630  1.00146.31           C
ATOM    593 1HB  LYS    37      19.563 -13.046  -0.575  1.00146.31           H
ATOM    594 2HB  LYS    37      18.717 -14.564  -0.880  1.00146.31           H
ATOM    595  CG  LYS    37      17.778 -12.831  -1.766  1.00146.31           C
ATOM    596 1HG  LYS    37      17.774 -11.758  -1.596  1.00146.31           H
ATOM    597 2HG  LYS    37      18.304 -13.003  -2.706  1.00146.31           H
ATOM    598  CD  LYS    37      16.316 -13.284  -1.928  1.00146.31           C
ATOM    599 1HD  LYS    37      16.293 -14.302  -2.320  1.00146.31           H
ATOM    600 2HD  LYS    37      15.800 -13.254  -0.969  1.00146.31           H
ATOM    601  CE  LYS    37      15.593 -12.326  -2.883  1.00146.31           C
ATOM    602 1HE  LYS    37      15.626 -11.318  -2.460  1.00146.31           H
ATOM    603 2HE  LYS    37      16.127 -12.306  -3.835  1.00146.31           H
ATOM    604  NZ  LYS    37      14.186 -12.720  -3.119  1.00146.31           N
ATOM    605 1HZ  LYS    37      13.682 -11.995  -3.626  1.00146.31           H
ATOM    606 2HZ  LYS    37      13.704 -12.886  -2.237  1.00146.31           H
ATOM    607 3HZ  LYS    37      14.158 -13.565  -3.677  1.00146.31           H
ATOM    608  N   HIS    38      19.361 -13.415   2.788  1.00 65.83           N
ATOM    609  H   HIS    38      19.384 -12.406   2.695  1.00 65.83           H
ATOM    610  CA  HIS    38      19.885 -14.028   4.022  1.00 65.83           C
ATOM    611  HA  HIS    38      20.353 -14.976   3.769  1.00 65.83           H
ATOM    612  C   HIS    38      18.775 -14.381   5.025  1.00 65.83           C
ATOM    613  O   HIS    38      18.760 -15.503   5.538  1.00 65.83           O
ATOM    614  CB  HIS    38      20.955 -13.138   4.666  1.00 65.83           C
ATOM    615 1HB  HIS    38      20.679 -12.087   4.580  1.00 65.83           H
ATOM    616 2HB  HIS    38      21.020 -13.375   5.731  1.00 65.83           H
ATOM    617  CG  HIS    38      22.314 -13.370   4.063  1.00 65.83           C
ATOM    618  ND1 HIS    38      22.867 -12.683   3.011  1.00 65.83           N
ATOM    619  HD1 HIS    38      22.434 -11.902   2.520  1.00 65.83           H
ATOM    620  CD2 HIS    38      23.203 -14.349   4.416  1.00 65.83           C
ATOM    621  HD2 HIS    38      23.064 -15.081   5.201  1.00 65.83           H
ATOM    622  CE1 HIS    38      24.062 -13.226   2.737  1.00 65.83           C
ATOM    623  HE1 HIS    38      24.731 -12.880   1.960  1.00 65.83           H
ATOM    624  NE2 HIS    38      24.307 -14.257   3.565  1.00 65.83           N
ATOM    625  N   LEU    39      17.815 -13.476   5.238  1.00 71.22           N
ATOM    626  H   LEU    39      17.911 -12.560   4.809  1.00 71.22           H
ATOM    627  CA  LEU    39      16.596 -13.726   6.008  1.00 71.22           C
ATOM    628  HA  LEU    39      16.885 -14.034   7.017  1.00 71.22           H
ATOM    629  C   LEU    39      15.784 -14.863   5.372  1.00 71.22           C
ATOM    630  O   LEU    39      15.290 -15.731   6.087  1.00 71.22           O
ATOM    631  CB  LEU    39      15.807 -12.403   6.090  1.00 71.22           C
ATOM    632 1HB  LEU    39      16.443 -11.655   6.567  1.00 71.22           H
ATOM    633 2HB  LEU    39      15.595 -12.063   5.075  1.00 71.22           H
ATOM    634  CG  LEU    39      14.475 -12.482   6.867  1.00 71.22           C
ATOM    635  HG  LEU    39      13.821 -13.207   6.381  1.00 71.22           H
ATOM    636  CD1 LEU    39      14.665 -12.902   8.332  1.00 71.22           C
ATOM    637 1HD1 LEU    39      13.702 -12.903   8.845  1.00 71.22           H
ATOM    638 2HD1 LEU    39      15.340 -12.210   8.838  1.00 71.22           H
ATOM    639 3HD1 LEU    39      15.081 -13.908   8.385  1.00 71.22           H
ATOM    640  CD2 LEU    39      13.781 -11.112   6.819  1.00 71.22           C
ATOM    641 1HD2 LEU    39      12.817 -11.167   7.326  1.00 71.22           H
ATOM    642 2HD2 LEU    39      13.612 -10.818   5.782  1.00 71.22           H
ATOM    643 3HD2 LEU    39      14.401 -10.361   7.309  1.00 71.22           H
ATOM    644  N   GLY    40      15.717 -14.921   4.035  1.00 48.11           N
ATOM    645  H   GLY    40      16.059 -14.124   3.508  1.00 48.11           H
ATOM    646  CA  GLY    40      15.131 -16.044   3.291  1.00 48.11           C
ATOM    647 1HA  GLY    40      14.102 -16.189   3.622  1.00 48.11           H
ATOM    648 2HA  GLY    40      15.142 -15.814   2.227  1.00 48.11           H
ATOM    649  C   GLY    40      15.880 -17.363   3.512  1.00 48.11           C
ATOM    650  O   GLY    40      15.242 -18.396   3.724  1.00 48.11           O
ATOM    651  N   TYR    41      17.221 -17.343   3.536  1.00162.82           N
ATOM    652  H   TYR    41      17.705 -16.483   3.298  1.00162.82           H
ATOM    653  CA  TYR    41      18.026 -18.507   3.925  1.00162.82           C
ATOM    654  HA  TYR    41      17.762 -19.338   3.271  1.00162.82           H
ATOM    655  C   TYR    41      17.723 -18.949   5.364  1.00162.82           C
ATOM    656  O   TYR    41      17.683 -20.156   5.611  1.00162.82           O
ATOM    657  CB  TYR    41      19.544 -18.256   3.805  1.00162.82           C
ATOM    658 1HB  TYR    41      19.828 -17.496   4.529  1.00162.82           H
ATOM    659 2HB  TYR    41      20.051 -19.171   4.113  1.00162.82           H
ATOM    660  CG  TYR    41      20.136 -17.869   2.461  1.00162.82           C
ATOM    661  CD1 TYR    41      19.629 -18.386   1.251  1.00162.82           C
ATOM    662  HD1 TYR    41      18.771 -19.039   1.253  1.00162.82           H
ATOM    663  CD2 TYR    41      21.277 -17.041   2.437  1.00162.82           C
ATOM    664  HD2 TYR    41      21.708 -16.686   3.362  1.00162.82           H
ATOM    665  CE1 TYR    41      20.266 -18.084   0.032  1.00162.82           C
ATOM    666  HE1 TYR    41      19.887 -18.504  -0.886  1.00162.82           H
ATOM    667  CE2 TYR    41      21.899 -16.706   1.222  1.00162.82           C
ATOM    668  HE2 TYR    41      22.782 -16.084   1.217  1.00162.82           H
ATOM    669  CZ  TYR    41      21.406 -17.247   0.017  1.00162.82           C
ATOM    670  OH  TYR    41      22.064 -17.001  -1.148  1.00162.82           O
ATOM    671  HH  TYR    41      21.842 -17.666  -1.815  1.00162.82           H
ATOM    672  N   GLN    42      17.489 -18.021   6.301  1.00110.57           N
ATOM    673  H   GLN    42      17.555 -17.038   6.041  1.00110.57           H
ATOM    674  CA  GLN    42      17.138 -18.376   7.679  1.00110.57           C
ATOM    675  HA  GLN    42      17.832 -19.141   8.032  1.00110.57           H
ATOM    676  C   GLN    42      15.747 -19.006   7.721  1.00110.57           C
ATOM    677  O   GLN    42      15.621 -20.167   8.101  1.00110.57           O
ATOM    678  CB  GLN    42      17.215 -17.178   8.650  1.00110.57           C
ATOM    679 1HB  GLN    42      16.452 -16.441   8.396  1.00110.57           H
ATOM    680 2HB  GLN    42      16.978 -17.560   9.643  1.00110.57           H
ATOM    681  CG  GLN    42      18.562 -16.448   8.752  1.00110.57           C
ATOM    682 1HG  GLN    42      18.600 -15.669   7.995  1.00110.57           H
ATOM    683 2HG  GLN    42      18.618 -15.951   9.720  1.00110.57           H
ATOM    684  CD  GLN    42      19.772 -17.362   8.600  1.00110.57           C
ATOM    685  OE1 GLN    42      20.151 -18.091   9.513  1.00110.57           O
ATOM    686  NE2 GLN    42      20.375 -17.406   7.431  1.00110.57           N
ATOM    687 1HE2 GLN    42      21.139 -18.064   7.291  1.00110.57           H
ATOM    688 2HE2 GLN    42      20.069 -16.765   6.706  1.00110.57           H
ATOM    689  N   TRP    43      14.719 -18.269   7.289  1.00192.31           N
ATOM    690  H   TRP    43      14.922 -17.339   6.929  1.00192.31           H
ATOM    691  CA  TRP    43      13.305 -18.627   7.422  1.00192.31           C
ATOM    692  HA  TRP    43      13.082 -18.708   8.485  1.00192.31           H
ATOM    693  C   TRP    43      12.980 -19.987   6.786  1.00192.31           C
ATOM    694  O   TRP    43      12.286 -20.804   7.391  1.00192.31           O
ATOM    695  CB  TRP    43      12.465 -17.477   6.832  1.00192.31           C
ATOM    696 1HB  TRP    43      12.963 -16.533   7.061  1.00192.31           H
ATOM    697 2HB  TRP    43      12.444 -17.566   5.745  1.00192.31           H
ATOM    698  CG  TRP    43      11.066 -17.330   7.356  1.00192.31           C
ATOM    699  CD1 TRP    43       9.942 -17.221   6.609  1.00192.31           C
ATOM    700  HD1 TRP    43       9.920 -17.236   5.529  1.00192.31           H
ATOM    701  CD2 TRP    43      10.638 -17.117   8.739  1.00192.31           C
ATOM    702  NE1 TRP    43       8.851 -17.006   7.432  1.00192.31           N
ATOM    703  HE1 TRP    43       7.914 -16.758   7.100  1.00192.31           H
ATOM    704  CE2 TRP    43       9.224 -16.931   8.755  1.00192.31           C
ATOM    705  CE3 TRP    43      11.310 -16.994   9.976  1.00192.31           C
ATOM    706  HE3 TRP    43      12.385 -17.087  10.008  1.00192.31           H
ATOM    707  CZ2 TRP    43       8.512 -16.655   9.931  1.00192.31           C
ATOM    708  HZ2 TRP    43       7.444 -16.485   9.891  1.00192.31           H
ATOM    709  CZ3 TRP    43      10.607 -16.715  11.163  1.00192.31           C
ATOM    710  HZ3 TRP    43      11.149 -16.606  12.094  1.00192.31           H
ATOM    711  CH2 TRP    43       9.211 -16.546  11.143  1.00192.31           C
ATOM    712  HH2 TRP    43       8.683 -16.299  12.052  1.00192.31           H
ATOM    713  N   LYS    44      13.555 -20.294   5.614  1.00102.10           N
ATOM    714  H   LYS    44      14.122 -19.587   5.153  1.00102.10           H
ATOM    715  CA  LYS    44      13.414 -21.613   4.983  1.00102.10           C
ATOM    716  HA  LYS    44      12.363 -21.903   5.045  1.00102.10           H
ATOM    717  C   LYS    44      14.209 -22.726   5.703  1.00102.10           C
ATOM    718  O   LYS    44      13.820 -23.892   5.646  1.00102.10           O
ATOM    719  CB  LYS    44      13.781 -21.492   3.493  1.00102.10           C
ATOM    720 1HB  LYS    44      13.220 -20.663   3.059  1.00102.10           H
ATOM    721 2HB  LYS    44      14.848 -21.284   3.389  1.00102.10           H
ATOM    722  CG  LYS    44      13.427 -22.781   2.735  1.00102.10           C
ATOM    723 1HG  LYS    44      14.069 -23.585   3.091  1.00102.10           H
ATOM    724 2HG  LYS    44      12.387 -23.042   2.941  1.00102.10           H
ATOM    725  CD  LYS    44      13.612 -22.641   1.220  1.00102.10           C
ATOM    726 1HD  LYS    44      12.996 -21.815   0.860  1.00102.10           H
ATOM    727 2HD  LYS    44      14.656 -22.416   0.996  1.00102.10           H
ATOM    728  CE  LYS    44      13.184 -23.921   0.487  1.00102.10           C
ATOM    729 1HE  LYS    44      12.118 -24.088   0.666  1.00102.10           H
ATOM    730 2HE  LYS    44      13.328 -23.775  -0.587  1.00102.10           H
ATOM    731  NZ  LYS    44      13.952 -25.114   0.921  1.00102.10           N
ATOM    732 1HZ  LYS    44      13.717 -25.910   0.332  1.00102.10           H
ATOM    733 2HZ  LYS    44      13.730 -25.370   1.880  1.00102.10           H
ATOM    734 3HZ  LYS    44      14.953 -24.956   0.846  1.00102.10           H
ATOM    735  N   SER    45      15.280 -22.403   6.426  1.00 99.20           N
ATOM    736  H   SER    45      15.504 -21.417   6.546  1.00 99.20           H
ATOM    737  CA  SER    45      16.053 -23.377   7.224  1.00 99.20           C
ATOM    738  HA  SER    45      16.074 -24.333   6.697  1.00 99.20           H
ATOM    739  C   SER    45      15.442 -23.653   8.610  1.00 99.20           C
ATOM    740  O   SER    45      15.940 -24.516   9.342  1.00 99.20           O
ATOM    741  CB  SER    45      17.510 -22.923   7.385  1.00 99.20           C
ATOM    742 1HB  SER    45      17.550 -22.021   7.997  1.00 99.20           H
ATOM    743 2HB  SER    45      18.075 -23.712   7.884  1.00 99.20           H
ATOM    744  OG  SER    45      18.101 -22.665   6.125  1.00 99.20           O
ATOM    745  HG  SER    45      18.025 -21.697   5.980  1.00 99.20           H
ATOM    746  N   LEU    46      14.365 -22.954   8.987  1.00195.91           N
ATOM    747  H   LEU    46      14.052 -22.201   8.384  1.00195.91           H
ATOM    748  CA  LEU    46      13.553 -23.252  10.171  1.00195.91           C
ATOM    749  HA  LEU    46      14.201 -23.621  10.967  1.00195.91           H
ATOM    750  C   LEU    46      12.545 -24.389   9.880  1.00195.91           C
ATOM    751  O   LEU    46      12.810 -25.278   9.062  1.00195.91           O
ATOM    752  CB  LEU    46      12.885 -21.947  10.664  1.00195.91           C
ATOM    753 1HB  LEU    46      12.176 -21.603   9.908  1.00195.91           H
ATOM    754 2HB  LEU    46      12.318 -22.174  11.558  1.00195.91           H
ATOM    755  CG  LEU    46      13.828 -20.775  11.012  1.00195.91           C
ATOM    756  HG  LEU    46      14.225 -20.360  10.093  1.00195.91           H
ATOM    757  CD1 LEU    46      13.012 -19.677  11.703  1.00195.91           C
ATOM    758 1HD1 LEU    46      13.629 -18.791  11.852  1.00195.91           H
ATOM    759 2HD1 LEU    46      12.660 -20.036  12.669  1.00195.91           H
ATOM    760 3HD1 LEU    46      12.154 -19.411  11.087  1.00195.91           H
ATOM    761  CD2 LEU    46      15.002 -21.180  11.917  1.00195.91           C
ATOM    762 1HD2 LEU    46      15.582 -20.296  12.184  1.00195.91           H
ATOM    763 2HD2 LEU    46      15.661 -21.870  11.391  1.00195.91           H
ATOM    764 3HD2 LEU    46      14.633 -21.654  12.827  1.00195.91           H
ATOM    765  N   THR    47      11.393 -24.388  10.558  1.00 61.25           N
ATOM    766  H   THR    47      11.222 -23.628  11.202  1.00 61.25           H
ATOM    767  CA  THR    47      10.283 -25.337  10.384  1.00 61.25           C
ATOM    768  HA  THR    47      10.286 -25.706   9.359  1.00 61.25           H
ATOM    769  C   THR    47       8.960 -24.615  10.620  1.00 61.25           C
ATOM    770  O   THR    47       8.928 -23.517  11.177  1.00 61.25           O
ATOM    771  CB  THR    47      10.391 -26.538  11.342  1.00 61.25           C
ATOM    772  HB  THR    47       9.604 -27.249  11.091  1.00 61.25           H
ATOM    773  OG1 THR    47      10.172 -26.088  12.654  1.00 61.25           O
ATOM    774  HG1 THR    47      10.798 -26.522  13.265  1.00 61.25           H
ATOM    775  CG2 THR    47      11.720 -27.286  11.292  1.00 61.25           C
ATOM    776 1HG2 THR    47      11.656 -28.171  11.921  1.00 61.25           H
ATOM    777 2HG2 THR    47      12.532 -26.655  11.656  1.00 61.25           H
ATOM    778 3HG2 THR    47      11.929 -27.599  10.269  1.00 61.25           H
ATOM    779  N   GLU    48       7.858 -25.278  10.281  1.00133.04           N
ATOM    780  H   GLU    48       7.955 -26.184   9.844  1.00133.04           H
ATOM    781  CA  GLU    48       6.502 -24.851  10.650  1.00133.04           C
ATOM    782  HA  GLU    48       6.284 -23.882  10.199  1.00133.04           H
ATOM    783  C   GLU    48       6.331 -24.707  12.173  1.00133.04           C
ATOM    784  O   GLU    48       5.624 -23.814  12.645  1.00133.04           O
ATOM    785  CB  GLU    48       5.527 -25.904  10.105  1.00133.04           C
ATOM    786 1HB  GLU    48       5.936 -26.896  10.297  1.00133.04           H
ATOM    787 2HB  GLU    48       4.576 -25.837  10.632  1.00133.04           H
ATOM    788  CG  GLU    48       5.288 -25.741   8.598  1.00133.04           C
ATOM    789 1HG  GLU    48       6.188 -25.383   8.096  1.00133.04           H
ATOM    790 2HG  GLU    48       5.033 -26.712   8.173  1.00133.04           H
ATOM    791  CD  GLU    48       4.136 -24.775   8.362  1.00133.04           C
ATOM    792  OE1 GLU    48       4.317 -23.549   8.505  1.00133.04           O
ATOM    793  OE2 GLU    48       2.997 -25.246   8.134  1.00133.04           O
ATOM    794  N   ALA    49       7.041 -25.541  12.943  1.00 37.80           N
ATOM    795  H   ALA    49       7.649 -26.206  12.491  1.00 37.80           H
ATOM    796  CA  ALA    49       7.077 -25.491  14.400  1.00 37.80           C
ATOM    797  HA  ALA    49       6.051 -25.378  14.756  1.00 37.80           H
ATOM    798  C   ALA    49       7.867 -24.290  14.955  1.00 37.80           C
ATOM    799  O   ALA    49       7.754 -24.018  16.147  1.00 37.80           O
ATOM    800  CB  ALA    49       7.621 -26.830  14.920  1.00 37.80           C
ATOM    801 1HB  ALA    49       7.012 -27.649  14.537  1.00 37.80           H
ATOM    802 2HB  ALA    49       7.578 -26.840  16.010  1.00 37.80           H
ATOM    803 3HB  ALA    49       8.657 -26.965  14.612  1.00 37.80           H
ATOM    804  N   GLU    50       8.616 -23.551  14.129  1.00125.30           N
ATOM    805  H   GLU    50       8.695 -23.840  13.160  1.00125.30           H
ATOM    806  CA  GLU    50       9.138 -22.231  14.502  1.00125.30           C
ATOM    807  HA  GLU    50       9.251 -22.184  15.585  1.00125.30           H
ATOM    808  C   GLU    50       8.169 -21.115  14.087  1.00125.30           C
ATOM    809  O   GLU    50       7.929 -20.190  14.862  1.00125.30           O
ATOM    810  CB  GLU    50      10.511 -21.961  13.868  1.00125.30           C
ATOM    811 1HB  GLU    50      10.386 -21.834  12.793  1.00125.30           H
ATOM    812 2HB  GLU    50      10.884 -21.018  14.265  1.00125.30           H
ATOM    813  CG  GLU    50      11.580 -23.036  14.104  1.00125.30           C
ATOM    814 1HG  GLU    50      11.323 -23.923  13.529  1.00125.30           H
ATOM    815 2HG  GLU    50      12.534 -22.668  13.731  1.00125.30           H
ATOM    816  CD  GLU    50      11.772 -23.419  15.565  1.00125.30           C
ATOM    817  OE1 GLU    50      11.810 -22.523  16.438  1.00125.30           O
ATOM    818  OE2 GLU    50      11.965 -24.629  15.833  1.00125.30           O
ATOM    819  N   LYS    51       7.578 -21.196  12.887  1.00192.97           N
ATOM    820  H   LYS    51       7.799 -21.983  12.286  1.00192.97           H
ATOM    821  CA  LYS    51       6.695 -20.143  12.363  1.00192.97           C
ATOM    822  HA  LYS    51       7.241 -19.198  12.383  1.00192.97           H
ATOM    823  C   LYS    51       5.445 -19.915  13.230  1.00192.97           C
ATOM    824  O   LYS    51       5.068 -18.760  13.436  1.00192.97           O
ATOM    825  CB  LYS    51       6.305 -20.442  10.903  1.00192.97           C
ATOM    826 1HB  LYS    51       5.901 -21.453  10.825  1.00192.97           H
ATOM    827 2HB  LYS    51       5.521 -19.739  10.620  1.00192.97           H
ATOM    828  CG  LYS    51       7.491 -20.278   9.933  1.00192.97           C
ATOM    829 1HG  LYS    51       7.960 -19.310  10.100  1.00192.97           H
ATOM    830 2HG  LYS    51       8.232 -21.049  10.145  1.00192.97           H
ATOM    831  CD  LYS    51       7.091 -20.385   8.452  1.00192.97           C
ATOM    832 1HD  LYS    51       8.001 -20.354   7.850  1.00192.97           H
ATOM    833 2HD  LYS    51       6.605 -21.348   8.292  1.00192.97           H
ATOM    834  CE  LYS    51       6.158 -19.246   7.999  1.00192.97           C
ATOM    835 1HE  LYS    51       5.248 -19.263   8.601  1.00192.97           H
ATOM    836 2HE  LYS    51       6.651 -18.285   8.172  1.00192.97           H
ATOM    837  NZ  LYS    51       5.786 -19.358   6.567  1.00192.97           N
ATOM    838 1HZ  LYS    51       5.177 -18.598   6.284  1.00192.97           H
ATOM    839 2HZ  LYS    51       5.305 -20.235   6.384  1.00192.97           H
ATOM    840 3HZ  LYS    51       6.598 -19.318   5.959  1.00192.97           H
ATOM    841  N   ARG    52       4.814 -20.976  13.764  1.00193.57           N
ATOM    842  H   ARG    52       5.165 -21.905  13.546  1.00193.57           H
ATOM    843  CA  ARG    52       3.623 -20.832  14.622  1.00193.57           C
ATOM    844  HA  ARG    52       2.924 -20.215  14.054  1.00193.57           H
ATOM    845  C   ARG    52       3.913 -20.030  15.911  1.00193.57           C
ATOM    846  O   ARG    52       3.221 -19.032  16.121  1.00193.57           O
ATOM    847  CB  ARG    52       2.933 -22.186  14.903  1.00193.57           C
ATOM    848 1HB  ARG    52       3.416 -22.988  14.342  1.00193.57           H
ATOM    849 2HB  ARG    52       3.006 -22.428  15.962  1.00193.57           H
ATOM    850  CG  ARG    52       1.435 -22.151  14.564  1.00193.57           C
ATOM    851 1HG  ARG    52       0.953 -23.028  14.992  1.00193.57           H
ATOM    852 2HG  ARG    52       0.988 -21.267  15.022  1.00193.57           H
ATOM    853  CD  ARG    52       1.163 -22.128  13.057  1.00193.57           C
ATOM    854 1HD  ARG    52       0.105 -21.913  12.898  1.00193.57           H
ATOM    855 2HD  ARG    52       1.746 -21.330  12.603  1.00193.57           H
ATOM    856  NE  ARG    52       1.478 -23.420  12.427  1.00193.57           N
ATOM    857  HE  ARG    52       1.274 -24.252  12.978  1.00193.57           H
ATOM    858  CZ  ARG    52       2.009 -23.614  11.230  1.00193.57           C
ATOM    859  NH1 ARG    52       2.500 -22.645  10.485  1.00193.57           N
ATOM    860 1HH1 ARG    52       2.450 -21.691  10.788  1.00193.57           H
ATOM    861 2HH1 ARG    52       3.021 -22.887   9.636  1.00193.57           H
ATOM    862  NH2 ARG    52       2.047 -24.825  10.738  1.00193.57           N
ATOM    863 1HH2 ARG    52       1.654 -25.615  11.239  1.00193.57           H
ATOM    864 2HH2 ARG    52       2.352 -24.954   9.775  1.00193.57           H
ATOM    865  N   PRO    53       4.934 -20.382  16.727  1.00160.63           N
ATOM    866  CA  PRO    53       5.397 -19.555  17.840  1.00160.63           C
ATOM    867  HA  PRO    53       4.646 -19.597  18.631  1.00160.63           H
ATOM    868  C   PRO    53       5.646 -18.090  17.471  1.00160.63           C
ATOM    869  O   PRO    53       5.190 -17.218  18.206  1.00160.63           O
ATOM    870  CB  PRO    53       6.678 -20.223  18.344  1.00160.63           C
ATOM    871 1HB  PRO    53       7.537 -19.897  17.755  1.00160.63           H
ATOM    872 2HB  PRO    53       6.846 -20.032  19.402  1.00160.63           H
ATOM    873  CG  PRO    53       6.407 -21.695  18.070  1.00160.63           C
ATOM    874 1HG  PRO    53       7.327 -22.264  17.982  1.00160.63           H
ATOM    875 2HG  PRO    53       5.774 -22.107  18.856  1.00160.63           H
ATOM    876  CD  PRO    53       5.639 -21.661  16.752  1.00160.63           C
ATOM    877 1HD  PRO    53       6.334 -21.723  15.921  1.00160.63           H
ATOM    878 2HD  PRO    53       4.960 -22.509  16.723  1.00160.63           H
ATOM    879  N   PHE    54       6.317 -17.805  16.343  1.00185.54           N
ATOM    880  H   PHE    54       6.717 -18.559  15.793  1.00185.54           H
ATOM    881  CA  PHE    54       6.625 -16.428  15.942  1.00185.54           C
ATOM    882  HA  PHE    54       7.119 -15.943  16.784  1.00185.54           H
ATOM    883  C   PHE    54       5.374 -15.588  15.660  1.00185.54           C
ATOM    884  O   PHE    54       5.218 -14.531  16.277  1.00185.54           O
ATOM    885  CB  PHE    54       7.589 -16.415  14.744  1.00185.54           C
ATOM    886 1HB  PHE    54       7.228 -17.107  13.983  1.00185.54           H
ATOM    887 2HB  PHE    54       7.580 -15.416  14.305  1.00185.54           H
ATOM    888  CG  PHE    54       9.033 -16.731  15.091  1.00185.54           C
ATOM    889  CD1 PHE    54       9.703 -15.965  16.065  1.00185.54           C
ATOM    890  HD1 PHE    54       9.195 -15.158  16.574  1.00185.54           H
ATOM    891  CD2 PHE    54       9.731 -17.750  14.416  1.00185.54           C
ATOM    892  HD2 PHE    54       9.241 -18.323  13.643  1.00185.54           H
ATOM    893  CE1 PHE    54      11.042 -16.239  16.380  1.00185.54           C
ATOM    894  HE1 PHE    54      11.543 -15.642  17.124  1.00185.54           H
ATOM    895  CE2 PHE    54      11.073 -18.021  14.734  1.00185.54           C
ATOM    896  HE2 PHE    54      11.607 -18.794  14.209  1.00185.54           H
ATOM    897  CZ  PHE    54      11.729 -17.270  15.721  1.00185.54           C
ATOM    898  HZ  PHE    54      12.764 -17.473  15.959  1.00185.54           H
ATOM    899  N   PHE    55       4.454 -16.029  14.788  1.00176.67           N
ATOM    900  H   PHE    55       4.592 -16.906  14.296  1.00176.67           H
ATOM    901  CA  PHE    55       3.229 -15.251  14.565  1.00176.67           C
ATOM    902  HA  PHE    55       3.532 -14.204  14.575  1.00176.67           H
ATOM    903  C   PHE    55       2.212 -15.348  15.717  1.00176.67           C
ATOM    904  O   PHE    55       1.349 -14.480  15.840  1.00176.67           O
ATOM    905  CB  PHE    55       2.646 -15.426  13.155  1.00176.67           C
ATOM    906 1HB  PHE    55       1.779 -14.768  13.096  1.00176.67           H
ATOM    907 2HB  PHE    55       3.373 -15.018  12.451  1.00176.67           H
ATOM    908  CG  PHE    55       2.199 -16.786  12.646  1.00176.67           C
ATOM    909  CD1 PHE    55       2.667 -17.237  11.394  1.00176.67           C
ATOM    910  HD1 PHE    55       3.419 -16.670  10.862  1.00176.67           H
ATOM    911  CD2 PHE    55       1.174 -17.500  13.296  1.00176.67           C
ATOM    912  HD2 PHE    55       0.769 -17.144  14.232  1.00176.67           H
ATOM    913  CE1 PHE    55       2.103 -18.373  10.788  1.00176.67           C
ATOM    914  HE1 PHE    55       2.431 -18.677   9.803  1.00176.67           H
ATOM    915  CE2 PHE    55       0.617 -18.642  12.694  1.00176.67           C
ATOM    916  HE2 PHE    55      -0.191 -19.164  13.184  1.00176.67           H
ATOM    917  CZ  PHE    55       1.065 -19.068  11.431  1.00176.67           C
ATOM    918  HZ  PHE    55       0.594 -19.911  10.945  1.00176.67           H
ATOM    919  N   GLN    56       2.354 -16.308  16.639  1.00 56.08           N
ATOM    920  H   GLN    56       3.015 -17.063  16.475  1.00 56.08           H
ATOM    921  CA  GLN    56       1.637 -16.266  17.916  1.00 56.08           C
ATOM    922  HA  GLN    56       0.591 -16.036  17.704  1.00 56.08           H
ATOM    923  C   GLN    56       2.149 -15.130  18.822  1.00 56.08           C
ATOM    924  O   GLN    56       1.324 -14.506  19.487  1.00 56.08           O
ATOM    925  CB  GLN    56       1.680 -17.643  18.597  1.00 56.08           C
ATOM    926 1HB  GLN    56       1.346 -18.396  17.882  1.00 56.08           H
ATOM    927 2HB  GLN    56       2.701 -17.877  18.897  1.00 56.08           H
ATOM    928  CG  GLN    56       0.759 -17.716  19.827  1.00 56.08           C
ATOM    929 1HG  GLN    56       1.130 -17.052  20.608  1.00 56.08           H
ATOM    930 2HG  GLN    56      -0.243 -17.389  19.545  1.00 56.08           H
ATOM    931  CD  GLN    56       0.685 -19.131  20.395  1.00 56.08           C
ATOM    932  OE1 GLN    56       1.677 -19.701  20.835  1.00 56.08           O
ATOM    933  NE2 GLN    56      -0.467 -19.762  20.401  1.00 56.08           N
ATOM    934 1HE2 GLN    56      -0.489 -20.680  20.816  1.00 56.08           H
ATOM    935 2HE2 GLN    56      -1.324 -19.296  20.099  1.00 56.08           H
ATOM    936  N   GLU    57       3.450 -14.789  18.807  1.00 90.22           N
ATOM    937  H   GLU    57       4.109 -15.350  18.274  1.00 90.22           H
ATOM    938  CA  GLU    57       3.942 -13.560  19.455  1.00 90.22           C
ATOM    939  HA  GLU    57       3.568 -13.544  20.479  1.00 90.22           H
ATOM    940  C   GLU    57       3.398 -12.309  18.751  1.00 90.22           C
ATOM    941  O   GLU    57       2.931 -11.390  19.419  1.00 90.22           O
ATOM    942  CB  GLU    57       5.482 -13.471  19.523  1.00 90.22           C
ATOM    943 1HB  GLU    57       5.905 -13.409  18.521  1.00 90.22           H
ATOM    944 2HB  GLU    57       5.730 -12.543  20.042  1.00 90.22           H
ATOM    945  CG  GLU    57       6.137 -14.634  20.274  1.00 90.22           C
ATOM    946 1HG  GLU    57       5.495 -14.938  21.100  1.00 90.22           H
ATOM    947 2HG  GLU    57       6.237 -15.476  19.596  1.00 90.22           H
ATOM    948  CD  GLU    57       7.519 -14.279  20.825  1.00 90.22           C
ATOM    949  OE1 GLU    57       7.585 -13.586  21.869  1.00 90.22           O
ATOM    950  OE2 GLU    57       8.536 -14.750  20.266  1.00 90.22           O
ATOM    951  N   ALA    58       3.395 -12.281  17.412  1.00 42.72           N
ATOM    952  H   ALA    58       3.833 -13.049  16.915  1.00 42.72           H
ATOM    953  CA  ALA    58       2.847 -11.163  16.637  1.00 42.72           C
ATOM    954  HA  ALA    58       3.395 -10.257  16.901  1.00 42.72           H
ATOM    955  C   ALA    58       1.364 -10.902  16.954  1.00 42.72           C
ATOM    956  O   ALA    58       0.959  -9.760  17.173  1.00 42.72           O
ATOM    957  CB  ALA    58       3.060 -11.446  15.146  1.00 42.72           C
ATOM    958 1HB  ALA    58       4.109 -11.669  14.954  1.00 42.72           H
ATOM    959 2HB  ALA    58       2.773 -10.567  14.570  1.00 42.72           H
ATOM    960 3HB  ALA    58       2.441 -12.278  14.814  1.00 42.72           H
ATOM    961  N   GLN    59       0.555 -11.959  17.058  1.00 45.63           N
ATOM    962  H   GLN    59       0.931 -12.871  16.815  1.00 45.63           H
ATOM    963  CA  GLN    59      -0.844 -11.859  17.469  1.00 45.63           C
ATOM    964  HA  GLN    59      -1.315 -11.071  16.878  1.00 45.63           H
ATOM    965  C   GLN    59      -0.987 -11.450  18.946  1.00 45.63           C
ATOM    966  O   GLN    59      -1.883 -10.671  19.270  1.00 45.63           O
ATOM    967  CB  GLN    59      -1.549 -13.183  17.142  1.00 45.63           C
ATOM    968 1HB  GLN    59      -1.383 -13.400  16.085  1.00 45.63           H
ATOM    969 2HB  GLN    59      -1.116 -13.994  17.730  1.00 45.63           H
ATOM    970  CG  GLN    59      -3.062 -13.115  17.403  1.00 45.63           C
ATOM    971 1HG  GLN    59      -3.256 -13.231  18.469  1.00 45.63           H
ATOM    972 2HG  GLN    59      -3.442 -12.141  17.092  1.00 45.63           H
ATOM    973  CD  GLN    59      -3.816 -14.191  16.628  1.00 45.63           C
ATOM    974  OE1 GLN    59      -4.178 -15.238  17.154  1.00 45.63           O
ATOM    975  NE2 GLN    59      -4.059 -13.982  15.354  1.00 45.63           N
ATOM    976 1HE2 GLN    59      -4.561 -14.675  14.817  1.00 45.63           H
ATOM    977 2HE2 GLN    59      -3.697 -13.139  14.904  1.00 45.63           H
ATOM    978  N   ARG    60      -0.075 -11.882  19.830  1.00114.85           N
ATOM    979  H   ARG    60       0.643 -12.532  19.519  1.00114.85           H
ATOM    980  CA  ARG    60      -0.002 -11.394  21.217  1.00114.85           C
ATOM    981  HA  ARG    60      -1.001 -11.491  21.646  1.00114.85           H
ATOM    982  C   ARG    60       0.389  -9.904  21.292  1.00114.85           C
ATOM    983  O   ARG    60       0.092  -9.241  22.284  1.00114.85           O
ATOM    984  CB  ARG    60       0.961 -12.289  22.024  1.00114.85           C
ATOM    985 1HB  ARG    60       0.809 -13.323  21.716  1.00114.85           H
ATOM    986 2HB  ARG    60       1.994 -12.015  21.809  1.00114.85           H
ATOM    987  CG  ARG    60       0.713 -12.225  23.541  1.00114.85           C
ATOM    988 1HG  ARG    60       0.955 -11.232  23.922  1.00114.85           H
ATOM    989 2HG  ARG    60      -0.346 -12.412  23.724  1.00114.85           H
ATOM    990  CD  ARG    60       1.516 -13.289  24.312  1.00114.85           C
ATOM    991 1HD  ARG    60       1.063 -13.424  25.294  1.00114.85           H
ATOM    992 2HD  ARG    60       1.441 -14.245  23.791  1.00114.85           H
ATOM    993  NE  ARG    60       2.939 -12.934  24.472  1.00114.85           N
ATOM    994  HE  ARG    60       3.601 -13.341  23.814  1.00114.85           H
ATOM    995  CZ  ARG    60       3.468 -12.207  25.447  1.00114.85           C
ATOM    996  NH1 ARG    60       2.752 -11.693  26.422  1.00114.85           N
ATOM    997 1HH1 ARG    60       1.784 -11.984  26.549  1.00114.85           H
ATOM    998 2HH1 ARG    60       3.188 -11.203  27.193  1.00114.85           H
ATOM    999  NH2 ARG    60       4.763 -12.006  25.454  1.00114.85           N
ATOM   1000 1HH2 ARG    60       5.327 -12.507  24.768  1.00114.85           H
ATOM   1001 2HH2 ARG    60       5.212 -11.488  26.188  1.00114.85           H
ATOM   1002  N   LEU    61       1.023  -9.345  20.255  1.00148.93           N
ATOM   1003  H   LEU    61       1.333  -9.963  19.511  1.00148.93           H
ATOM   1004  CA  LEU    61       1.349  -7.916  20.146  1.00148.93           C
ATOM   1005  HA  LEU    61       1.375  -7.486  21.145  1.00148.93           H
ATOM   1006  C   LEU    61       0.272  -7.104  19.402  1.00148.93           C
ATOM   1007  O   LEU    61       0.148  -5.906  19.661  1.00148.93           O
ATOM   1008  CB  LEU    61       2.754  -7.765  19.529  1.00148.93           C
ATOM   1009 1HB  LEU    61       2.773  -8.294  18.574  1.00148.93           H
ATOM   1010 2HB  LEU    61       2.939  -6.709  19.332  1.00148.93           H
ATOM   1011  CG  LEU    61       3.892  -8.305  20.431  1.00148.93           C
ATOM   1012  HG  LEU    61       3.668  -9.329  20.726  1.00148.93           H
ATOM   1013  CD1 LEU    61       5.223  -8.322  19.667  1.00148.93           C
ATOM   1014 1HD1 LEU    61       5.991  -8.802  20.275  1.00148.93           H
ATOM   1015 2HD1 LEU    61       5.537  -7.304  19.441  1.00148.93           H
ATOM   1016 3HD1 LEU    61       5.113  -8.888  18.740  1.00148.93           H
ATOM   1017  CD2 LEU    61       4.065  -7.473  21.713  1.00148.93           C
ATOM   1018 1HD2 LEU    61       4.922  -7.842  22.279  1.00148.93           H
ATOM   1019 2HD2 LEU    61       3.183  -7.561  22.345  1.00148.93           H
ATOM   1020 3HD2 LEU    61       4.228  -6.424  21.462  1.00148.93           H
ATOM   1021  N   LYS    62      -0.583  -7.719  18.573  1.00 73.04           N
ATOM   1022  H   LYS    62      -0.390  -8.686  18.323  1.00 73.04           H
ATOM   1023  CA  LYS    62      -1.796  -7.076  18.028  1.00 73.04           C
ATOM   1024  HA  LYS    62      -1.505  -6.253  17.388  1.00 73.04           H
ATOM   1025  C   LYS    62      -2.658  -6.480  19.149  1.00 73.04           C
ATOM   1026  O   LYS    62      -3.047  -5.307  19.078  1.00 73.04           O
ATOM   1027  CB  LYS    62      -2.602  -8.094  17.194  1.00 73.04           C
ATOM   1028 1HB  LYS    62      -1.963  -8.498  16.405  1.00 73.04           H
ATOM   1029 2HB  LYS    62      -2.902  -8.917  17.840  1.00 73.04           H
ATOM   1030  CG  LYS    62      -3.872  -7.500  16.550  1.00 73.04           C
ATOM   1031 1HG  LYS    62      -4.442  -6.926  17.281  1.00 73.04           H
ATOM   1032 2HG  LYS    62      -3.583  -6.838  15.733  1.00 73.04           H
ATOM   1033  CD  LYS    62      -4.778  -8.616  16.017  1.00 73.04           C
ATOM   1034 1HD  LYS    62      -4.201  -9.223  15.327  1.00 73.04           H
ATOM   1035 2HD  LYS    62      -5.098  -9.252  16.846  1.00 73.04           H
ATOM   1036  CE  LYS    62      -6.016  -8.059  15.299  1.00 73.04           C
ATOM   1037 1HE  LYS    62      -6.632  -7.515  16.019  1.00 73.04           H
ATOM   1038 2HE  LYS    62      -5.689  -7.372  14.514  1.00 73.04           H
ATOM   1039  NZ  LYS    62      -6.805  -9.152  14.683  1.00 73.04           N
ATOM   1040 1HZ  LYS    62      -6.274  -9.578  13.922  1.00 73.04           H
ATOM   1041 2HZ  LYS    62      -7.018  -9.881  15.358  1.00 73.04           H
ATOM   1042 3HZ  LYS    62      -7.691  -8.834  14.306  1.00 73.04           H
ATOM   1043  N   THR    63      -2.924  -7.289  20.178  1.00115.57           N
ATOM   1044  H   THR    63      -2.539  -8.229  20.153  1.00115.57           H
ATOM   1045  CA  THR    63      -3.702  -6.936  21.371  1.00115.57           C
ATOM   1046  HA  THR    63      -4.621  -6.434  21.071  1.00115.57           H
ATOM   1047  C   THR    63      -2.934  -5.954  22.245  1.00115.57           C
ATOM   1048  O   THR    63      -3.442  -4.866  22.498  1.00115.57           O
ATOM   1049  CB  THR    63      -4.074  -8.208  22.140  1.00115.57           C
ATOM   1050  HB  THR    63      -4.545  -7.941  23.089  1.00115.57           H
ATOM   1051  OG1 THR    63      -2.898  -8.942  22.368  1.00115.57           O
ATOM   1052  HG1 THR    63      -3.101  -9.692  22.961  1.00115.57           H
ATOM   1053  CG2 THR    63      -5.017  -9.096  21.327  1.00115.57           C
ATOM   1054 1HG2 THR    63      -5.357  -9.930  21.939  1.00115.57           H
ATOM   1055 2HG2 THR    63      -4.510  -9.492  20.446  1.00115.57           H
ATOM   1056 3HG2 THR    63      -5.883  -8.517  21.010  1.00115.57           H
ATOM   1057  N   LEU    64      -1.697  -6.280  22.637  1.00151.26           N
ATOM   1058  H   LEU    64      -1.383  -7.227  22.442  1.00151.26           H
ATOM   1059  CA  LEU    64      -0.882  -5.442  23.526  1.00151.26           C
ATOM   1060  HA  LEU    64      -1.488  -5.194  24.400  1.00151.26           H
ATOM   1061  C   LEU    64      -0.498  -4.077  22.930  1.00151.26           C
ATOM   1062  O   LEU    64      -0.280  -3.149  23.698  1.00151.26           O
ATOM   1063  CB  LEU    64       0.353  -6.229  24.008  1.00151.26           C
ATOM   1064 1HB  LEU    64       0.895  -6.592  23.136  1.00151.26           H
ATOM   1065 2HB  LEU    64       1.013  -5.542  24.542  1.00151.26           H
ATOM   1066  CG  LEU    64       0.040  -7.418  24.946  1.00151.26           C
ATOM   1067  HG  LEU    64      -0.667  -8.089  24.459  1.00151.26           H
ATOM   1068  CD1 LEU    64       1.330  -8.203  25.229  1.00151.26           C
ATOM   1069 1HD1 LEU    64       1.109  -9.066  25.858  1.00151.26           H
ATOM   1070 2HD1 LEU    64       2.049  -7.564  25.739  1.00151.26           H
ATOM   1071 3HD1 LEU    64       1.766  -8.557  24.295  1.00151.26           H
ATOM   1072  CD2 LEU    64      -0.576  -6.970  26.280  1.00151.26           C
ATOM   1073 1HD2 LEU    64      -0.692  -7.828  26.943  1.00151.26           H
ATOM   1074 2HD2 LEU    64      -1.563  -6.541  26.114  1.00151.26           H
ATOM   1075 3HD2 LEU    64       0.063  -6.230  26.763  1.00151.26           H
ATOM   1076  N   HIS    65      -0.469  -3.889  21.605  1.00105.17           N
ATOM   1077  H   HIS    65      -0.516  -4.695  20.988  1.00105.17           H
ATOM   1078  CA  HIS    65      -0.418  -2.537  21.025  1.00105.17           C
ATOM   1079  HA  HIS    65       0.251  -1.930  21.636  1.00105.17           H
ATOM   1080  C   HIS    65      -1.800  -1.852  21.078  1.00105.17           C
ATOM   1081  O   HIS    65      -1.904  -0.743  21.602  1.00105.17           O
ATOM   1082  CB  HIS    65       0.175  -2.568  19.603  1.00105.17           C
ATOM   1083 1HB  HIS    65       1.072  -3.189  19.621  1.00105.17           H
ATOM   1084 2HB  HIS    65      -0.539  -3.035  18.925  1.00105.17           H
ATOM   1085  CG  HIS    65       0.572  -1.211  19.043  1.00105.17           C
ATOM   1086  ND1 HIS    65       1.154  -0.983  17.814  1.00105.17           N
ATOM   1087  HD1 HIS    65       1.466  -1.676  17.152  1.00105.17           H
ATOM   1088  CD2 HIS    65       0.489   0.018  19.654  1.00105.17           C
ATOM   1089  HD2 HIS    65       0.108   0.220  20.644  1.00105.17           H
ATOM   1090  CE1 HIS    65       1.390   0.331  17.687  1.00105.17           C
ATOM   1091  HE1 HIS    65       1.857   0.792  16.826  1.00105.17           H
ATOM   1092  NE2 HIS    65       1.008   0.987  18.791  1.00105.17           N
ATOM   1093  N   ARG    66      -2.881  -2.517  20.630  1.00147.62           N
ATOM   1094  H   ARG    66      -2.761  -3.459  20.280  1.00147.62           H
ATOM   1095  CA  ARG    66      -4.247  -1.954  20.658  1.00147.62           C
ATOM   1096  HA  ARG    66      -4.234  -1.066  20.031  1.00147.62           H
ATOM   1097  C   ARG    66      -4.672  -1.514  22.081  1.00147.62           C
ATOM   1098  O   ARG    66      -5.418  -0.550  22.251  1.00147.62           O
ATOM   1099  CB  ARG    66      -5.228  -2.960  20.019  1.00147.62           C
ATOM   1100 1HB  ARG    66      -4.855  -3.224  19.029  1.00147.62           H
ATOM   1101 2HB  ARG    66      -5.241  -3.872  20.613  1.00147.62           H
ATOM   1102  CG  ARG    66      -6.671  -2.428  19.881  1.00147.62           C
ATOM   1103 1HG  ARG    66      -7.328  -3.001  20.533  1.00147.62           H
ATOM   1104 2HG  ARG    66      -6.706  -1.391  20.209  1.00147.62           H
ATOM   1105  CD  ARG    66      -7.236  -2.452  18.455  1.00147.62           C
ATOM   1106 1HD  ARG    66      -8.077  -1.759  18.420  1.00147.62           H
ATOM   1107 2HD  ARG    66      -6.478  -2.100  17.755  1.00147.62           H
ATOM   1108  NE  ARG    66      -7.721  -3.776  18.036  1.00147.62           N
ATOM   1109  HE  ARG    66      -7.790  -4.500  18.749  1.00147.62           H
ATOM   1110  CZ  ARG    66      -8.225  -4.062  16.842  1.00147.62           C
ATOM   1111  NH1 ARG    66      -8.272  -3.194  15.849  1.00147.62           N
ATOM   1112 1HH1 ARG    66      -8.038  -2.215  16.001  1.00147.62           H
ATOM   1113 2HH1 ARG    66      -8.651  -3.465  14.946  1.00147.62           H
ATOM   1114  NH2 ARG    66      -8.714  -5.262  16.644  1.00147.62           N
ATOM   1115 1HH2 ARG    66      -8.792  -5.895  17.439  1.00147.62           H
ATOM   1116 2HH2 ARG    66      -9.251  -5.436  15.795  1.00147.62           H
ATOM   1117  N   GLU    67      -4.150  -2.178  23.106  1.00113.07           N
ATOM   1118  H   GLU    67      -3.604  -3.004  22.880  1.00113.07           H
ATOM   1119  CA  GLU    67      -4.349  -1.884  24.524  1.00113.07           C
ATOM   1120  HA  GLU    67      -5.419  -1.909  24.735  1.00113.07           H
ATOM   1121  C   GLU    67      -3.802  -0.522  24.994  1.00113.07           C
ATOM   1122  O   GLU    67      -4.278   0.008  25.996  1.00113.07           O
ATOM   1123  CB  GLU    67      -3.672  -3.028  25.286  1.00113.07           C
ATOM   1124 1HB  GLU    67      -4.053  -3.963  24.876  1.00113.07           H
ATOM   1125 2HB  GLU    67      -2.596  -2.998  25.111  1.00113.07           H
ATOM   1126  CG  GLU    67      -3.927  -3.033  26.792  1.00113.07           C
ATOM   1127 1HG  GLU    67      -3.297  -2.287  27.279  1.00113.07           H
ATOM   1128 2HG  GLU    67      -4.975  -2.800  26.989  1.00113.07           H
ATOM   1129  CD  GLU    67      -3.616  -4.421  27.326  1.00113.07           C
ATOM   1130  OE1 GLU    67      -4.476  -5.318  27.124  1.00113.07           O
ATOM   1131  OE2 GLU    67      -2.526  -4.629  27.902  1.00113.07           O
ATOM   1132  N   LYS    68      -2.825   0.086  24.311  1.00101.30           N
ATOM   1133  H   LYS    68      -2.466  -0.352  23.464  1.00101.30           H
ATOM   1134  CA  LYS    68      -2.134   1.296  24.807  1.00101.30           C
ATOM   1135  HA  LYS    68      -1.999   1.187  25.884  1.00101.30           H
ATOM   1136  C   LYS    68      -2.929   2.601  24.607  1.00101.30           C
ATOM   1137  O   LYS    68      -2.607   3.632  25.199  1.00101.30           O
ATOM   1138  CB  LYS    68      -0.735   1.392  24.171  1.00101.30           C
ATOM   1139 1HB  LYS    68      -0.829   1.584  23.099  1.00101.30           H
ATOM   1140 2HB  LYS    68      -0.196   2.223  24.630  1.00101.30           H
ATOM   1141  CG  LYS    68       0.057   0.095  24.385  1.00101.30           C
ATOM   1142 1HG  LYS    68      -0.011  -0.206  25.432  1.00101.30           H
ATOM   1143 2HG  LYS    68      -0.389  -0.678  23.768  1.00101.30           H
ATOM   1144  CD  LYS    68       1.533   0.219  24.007  1.00101.30           C
ATOM   1145 1HD  LYS    68       1.632   0.634  23.002  1.00101.30           H
ATOM   1146 2HD  LYS    68       2.030   0.873  24.726  1.00101.30           H
ATOM   1147  CE  LYS    68       2.145  -1.185  24.050  1.00101.30           C
ATOM   1148 1HE  LYS    68       1.798  -1.700  24.949  1.00101.30           H
ATOM   1149 2HE  LYS    68       1.785  -1.754  23.189  1.00101.30           H
ATOM   1150  NZ  LYS    68       3.621  -1.136  24.042  1.00101.30           N
ATOM   1151 1HZ  LYS    68       4.010  -2.058  23.885  1.00101.30           H
ATOM   1152 2HZ  LYS    68       3.982  -0.784  24.924  1.00101.30           H
ATOM   1153 3HZ  LYS    68       3.947  -0.540  23.285  1.00101.30           H
ATOM   1154  N   TYR    69      -3.981   2.543  23.793  1.00193.70           N
ATOM   1155  H   TYR    69      -4.159   1.631  23.390  1.00193.70           H
ATOM   1156  CA  TYR    69      -4.845   3.646  23.349  1.00193.70           C
ATOM   1157  HA  TYR    69      -5.179   4.209  24.220  1.00193.70           H
ATOM   1158  C   TYR    69      -6.104   3.016  22.703  1.00193.70           C
ATOM   1159  O   TYR    69      -6.331   3.157  21.501  1.00193.70           O
ATOM   1160  CB  TYR    69      -4.008   4.616  22.473  1.00193.70           C
ATOM   1161 1HB  TYR    69      -3.347   5.176  23.136  1.00193.70           H
ATOM   1162 2HB  TYR    69      -3.351   4.032  21.834  1.00193.70           H
ATOM   1163  CG  TYR    69      -4.719   5.629  21.585  1.00193.70           C
ATOM   1164  CD1 TYR    69      -5.184   6.853  22.109  1.00193.70           C
ATOM   1165  HD1 TYR    69      -5.083   7.060  23.164  1.00193.70           H
ATOM   1166  CD2 TYR    69      -4.822   5.388  20.200  1.00193.70           C
ATOM   1167  HD2 TYR    69      -4.459   4.457  19.786  1.00193.70           H
ATOM   1168  CE1 TYR    69      -5.758   7.822  21.258  1.00193.70           C
ATOM   1169  HE1 TYR    69      -6.103   8.762  21.664  1.00193.70           H
ATOM   1170  CE2 TYR    69      -5.394   6.347  19.346  1.00193.70           C
ATOM   1171  HE2 TYR    69      -5.472   6.152  18.286  1.00193.70           H
ATOM   1172  CZ  TYR    69      -5.858   7.572  19.868  1.00193.70           C
ATOM   1173  OH  TYR    69      -6.375   8.501  19.016  1.00193.70           O
ATOM   1174  HH  TYR    69      -6.665   9.319  19.441  1.00193.70           H
ATOM   1175  N   PRO    70      -6.904   2.253  23.486  1.00215.50           N
ATOM   1176  CA  PRO    70      -7.991   1.435  22.961  1.00215.50           C
ATOM   1177  HA  PRO    70      -7.590   0.716  22.245  1.00215.50           H
ATOM   1178  C   PRO    70      -9.008   2.324  22.251  1.00215.50           C
ATOM   1179  O   PRO    70      -9.359   3.383  22.770  1.00215.50           O
ATOM   1180  CB  PRO    70      -8.574   0.667  24.150  1.00215.50           C
ATOM   1181 1HB  PRO    70      -9.652   0.524  24.064  1.00215.50           H
ATOM   1182 2HB  PRO    70      -8.070  -0.297  24.238  1.00215.50           H
ATOM   1183  CG  PRO    70      -8.209   1.537  25.350  1.00215.50           C
ATOM   1184 1HG  PRO    70      -8.956   2.323  25.476  1.00215.50           H
ATOM   1185 2HG  PRO    70      -8.115   0.944  26.259  1.00215.50           H
ATOM   1186  CD  PRO    70      -6.874   2.156  24.940  1.00215.50           C
ATOM   1187 1HD  PRO    70      -6.758   3.134  25.408  1.00215.50           H
ATOM   1188 2HD  PRO    70      -6.065   1.496  25.241  1.00215.50           H
ATOM   1189  N   ASN    71      -9.389   1.877  21.049  1.00164.28           N
ATOM   1190  H   ASN    71      -9.114   0.920  20.856  1.00164.28           H
ATOM   1191  CA  ASN    71     -10.057   2.547  19.913  1.00164.28           C
ATOM   1192  HA  ASN    71     -10.893   1.898  19.664  1.00164.28           H
ATOM   1193  C   ASN    71      -9.167   2.556  18.632  1.00164.28           C
ATOM   1194  O   ASN    71      -9.560   3.150  17.622  1.00164.28           O
ATOM   1195  CB  ASN    71     -10.685   3.936  20.219  1.00164.28           C
ATOM   1196 1HB  ASN    71     -10.007   4.562  20.793  1.00164.28           H
ATOM   1197 2HB  ASN    71     -10.841   4.471  19.285  1.00164.28           H
ATOM   1198  CG  ASN    71     -12.058   3.846  20.895  1.00164.28           C
ATOM   1199  OD1 ASN    71     -13.077   4.206  20.309  1.00164.28           O
ATOM   1200  ND2 ASN    71     -12.128   3.371  22.122  1.00164.28           N
ATOM   1201 1HD2 ASN    71     -13.021   3.239  22.582  1.00164.28           H
ATOM   1202 2HD2 ASN    71     -11.268   3.112  22.588  1.00164.28           H
ATOM   1203  N   TYR    72      -7.994   1.893  18.626  1.00248.05           N
ATOM   1204  H   TYR    72      -7.668   1.502  19.496  1.00248.05           H
ATOM   1205  CA  TYR    72      -7.163   1.684  17.420  1.00248.05           C
ATOM   1206  HA  TYR    72      -6.852   2.654  17.031  1.00248.05           H
ATOM   1207  C   TYR    72      -7.917   0.934  16.295  1.00248.05           C
ATOM   1208  O   TYR    72      -8.022  -0.296  16.307  1.00248.05           O
ATOM   1209  CB  TYR    72      -5.890   0.870  17.733  1.00248.05           C
ATOM   1210 1HB  TYR    72      -6.170   0.036  18.367  1.00248.05           H
ATOM   1211 2HB  TYR    72      -5.525   0.437  16.799  1.00248.05           H
ATOM   1212  CG  TYR    72      -4.695   1.550  18.369  1.00248.05           C
ATOM   1213  CD1 TYR    72      -4.527   1.468  19.759  1.00248.05           C
ATOM   1214  HD1 TYR    72      -5.309   1.046  20.367  1.00248.05           H
ATOM   1215  CD2 TYR    72      -3.652   2.069  17.571  1.00248.05           C
ATOM   1216  HD2 TYR    72      -3.753   2.094  16.495  1.00248.05           H
ATOM   1217  CE1 TYR    72      -3.321   1.868  20.354  1.00248.05           C
ATOM   1218  HE1 TYR    72      -3.166   1.738  21.411  1.00248.05           H
ATOM   1219  CE2 TYR    72      -2.447   2.498  18.166  1.00248.05           C
ATOM   1220  HE2 TYR    72      -1.639   2.868  17.553  1.00248.05           H
ATOM   1221  CZ  TYR    72      -2.281   2.399  19.567  1.00248.05           C
ATOM   1222  OH  TYR    72      -1.130   2.799  20.171  1.00248.05           O
ATOM   1223  HH  TYR    72      -0.421   2.974  19.543  1.00248.05           H
ATOM   1224  N   LYS    73      -8.336   1.675  15.268  1.00187.87           N
ATOM   1225  H   LYS    73      -8.267   2.675  15.364  1.00187.87           H
ATOM   1226  CA  LYS    73      -8.616   1.148  13.926  1.00187.87           C
ATOM   1227  HA  LYS    73      -8.710   0.061  13.979  1.00187.87           H
ATOM   1228  C   LYS    73      -7.417   1.449  13.009  1.00187.87           C
ATOM   1229  O   LYS    73      -7.086   2.610  12.766  1.00187.87           O
ATOM   1230  CB  LYS    73      -9.972   1.676  13.404  1.00187.87           C
ATOM   1231 1HB  LYS    73     -10.251   1.047  12.557  1.00187.87           H
ATOM   1232 2HB  LYS    73     -10.724   1.508  14.176  1.00187.87           H
ATOM   1233  CG  LYS    73     -10.087   3.140  12.927  1.00187.87           C
ATOM   1234 1HG  LYS    73      -9.459   3.283  12.046  1.00187.87           H
ATOM   1235 2HG  LYS    73     -11.118   3.295  12.613  1.00187.87           H
ATOM   1236  CD  LYS    73      -9.739   4.208  13.977  1.00187.87           C
ATOM   1237 1HD  LYS    73     -10.363   4.071  14.861  1.00187.87           H
ATOM   1238 2HD  LYS    73      -8.695   4.104  14.265  1.00187.87           H
ATOM   1239  CE  LYS    73      -9.912   5.631  13.430  1.00187.87           C
ATOM   1240 1HE  LYS    73      -9.510   6.341  14.158  1.00187.87           H
ATOM   1241 2HE  LYS    73      -9.328   5.728  12.510  1.00187.87           H
ATOM   1242  NZ  LYS    73     -11.326   5.973  13.154  1.00187.87           N
ATOM   1243 1HZ  LYS    73     -11.367   6.903  12.740  1.00187.87           H
ATOM   1244 2HZ  LYS    73     -11.878   5.988  14.007  1.00187.87           H
ATOM   1245 3HZ  LYS    73     -11.736   5.344  12.468  1.00187.87           H
ATOM   1246  N   TYR    74      -6.718   0.423  12.537  1.00191.21           N
ATOM   1247  H   TYR    74      -7.100  -0.515  12.663  1.00191.21           H
ATOM   1248  CA  TYR    74      -5.428   0.529  11.851  1.00191.21           C
ATOM   1249  HA  TYR    74      -4.887   1.380  12.270  1.00191.21           H
ATOM   1250  C   TYR    74      -5.571   0.823  10.339  1.00191.21           C
ATOM   1251  O   TYR    74      -4.899   0.207   9.511  1.00191.21           O
ATOM   1252  CB  TYR    74      -4.589  -0.729  12.139  1.00191.21           C
ATOM   1253 1HB  TYR    74      -5.105  -1.593  11.722  1.00191.21           H
ATOM   1254 2HB  TYR    74      -3.648  -0.634  11.605  1.00191.21           H
ATOM   1255  CG  TYR    74      -4.231  -1.007  13.592  1.00191.21           C
ATOM   1256  CD1 TYR    74      -3.193  -0.282  14.215  1.00191.21           C
ATOM   1257  HD1 TYR    74      -2.705   0.530  13.692  1.00191.21           H
ATOM   1258  CD2 TYR    74      -4.854  -2.061  14.290  1.00191.21           C
ATOM   1259  HD2 TYR    74      -5.658  -2.610  13.822  1.00191.21           H
ATOM   1260  CE1 TYR    74      -2.761  -0.629  15.511  1.00191.21           C
ATOM   1261  HE1 TYR    74      -1.954  -0.082  15.981  1.00191.21           H
ATOM   1262  CE2 TYR    74      -4.420  -2.422  15.581  1.00191.21           C
ATOM   1263  HE2 TYR    74      -4.887  -3.250  16.092  1.00191.21           H
ATOM   1264  CZ  TYR    74      -3.357  -1.715  16.189  1.00191.21           C
ATOM   1265  OH  TYR    74      -2.885  -2.100  17.406  1.00191.21           O
ATOM   1266  HH  TYR    74      -3.344  -2.862  17.765  1.00191.21           H
ATOM   1267  N   GLN    75      -6.422   1.791   9.971  1.00106.30           N
ATOM   1268  H   GLN    75      -6.879   2.286  10.726  1.00106.30           H
ATOM   1269  CA  GLN    75      -6.218   2.531   8.717  1.00106.30           C
ATOM   1270  HA  GLN    75      -5.966   1.812   7.939  1.00106.30           H
ATOM   1271  C   GLN    75      -5.003   3.465   8.903  1.00106.30           C
ATOM   1272  O   GLN    75      -4.722   3.855  10.044  1.00106.30           O
ATOM   1273  CB  GLN    75      -7.483   3.303   8.295  1.00106.30           C
ATOM   1274 1HB  GLN    75      -7.900   3.837   9.150  1.00106.30           H
ATOM   1275 2HB  GLN    75      -7.183   4.046   7.557  1.00106.30           H
ATOM   1276  CG  GLN    75      -8.566   2.403   7.662  1.00106.30           C
ATOM   1277 1HG  GLN    75      -8.097   1.696   6.977  1.00106.30           H
ATOM   1278 2HG  GLN    75      -9.059   1.830   8.448  1.00106.30           H
ATOM   1279  CD  GLN    75      -9.621   3.184   6.866  1.00106.30           C
ATOM   1280  OE1 GLN    75      -9.438   4.337   6.481  1.00106.30           O
ATOM   1281  NE2 GLN    75     -10.749   2.593   6.538  1.00106.30           N
ATOM   1282 1HE2 GLN    75     -11.443   3.139   6.060  1.00106.30           H
ATOM   1283 2HE2 GLN    75     -10.975   1.641   6.845  1.00106.30           H
ATOM   1284  N   PRO    76      -4.237   3.821   7.852  1.00220.27           N
ATOM   1285  CA  PRO    76      -4.587   4.001   6.432  1.00220.27           C
ATOM   1286  HA  PRO    76      -5.335   4.787   6.385  1.00220.27           H
ATOM   1287  C   PRO    76      -5.105   2.767   5.669  1.00220.27           C
ATOM   1288  O   PRO    76      -4.678   1.654   5.941  1.00220.27           O
ATOM   1289  CB  PRO    76      -3.286   4.506   5.777  1.00220.27           C
ATOM   1290 1HB  PRO    76      -3.086   4.017   4.823  1.00220.27           H
ATOM   1291 2HB  PRO    76      -3.329   5.587   5.650  1.00220.27           H
ATOM   1292  CG  PRO    76      -2.180   4.175   6.762  1.00220.27           C
ATOM   1293 1HG  PRO    76      -1.870   3.139   6.634  1.00220.27           H
ATOM   1294 2HG  PRO    76      -1.346   4.865   6.681  1.00220.27           H
ATOM   1295  CD  PRO    76      -2.896   4.331   8.083  1.00220.27           C
ATOM   1296 1HD  PRO    76      -2.377   3.767   8.860  1.00220.27           H
ATOM   1297 2HD  PRO    76      -2.946   5.388   8.346  1.00220.27           H
ATOM   1298  N   HIS    77      -6.004   2.880   4.659  1.00132.61           N
ATOM   1299  H   HIS    77      -6.224   2.003   4.204  1.00132.61           H
ATOM   1300  CA  HIS    77      -6.798   4.056   4.201  1.00132.61           C
ATOM   1301  HA  HIS    77      -7.386   4.352   5.071  1.00132.61           H
ATOM   1302  C   HIS    77      -7.820   3.701   3.088  1.00132.61           C
ATOM   1303 1HC  HIS    77      -8.143   2.762   2.972  1.00132.61           H
ATOM   1304 2HC  HIS    77      -8.288   2.878   2.767  1.00132.61           H
ATOM   1305  O   HIS    77      -8.274   4.714   2.258  1.00132.61           O
ATOM   1306  CB  HIS    77      -5.890   5.253   3.766  1.00132.61           C
ATOM   1307 1HB  HIS    77      -4.844   4.972   3.807  1.00132.61           H
ATOM   1308 2HB  HIS    77      -6.020   5.489   2.710  1.00132.61           H
ATOM   1309  CG  HIS    77      -6.152   6.477   4.619  1.00132.61           C
ATOM   1310  ND1 HIS    77      -5.252   7.403   5.070  1.00132.61           N
ATOM   1311  HD1 HIS    77      -4.251   7.408   4.917  1.00132.61           H
ATOM   1312  CD2 HIS    77      -7.373   6.876   5.083  1.00132.61           C
ATOM   1313  HD2 HIS    77      -8.336   6.406   4.968  1.00132.61           H
ATOM   1314  CE1 HIS    77      -5.949   8.326   5.809  1.00132.61           C
ATOM   1315  HE1 HIS    77      -5.484   9.160   6.316  1.00132.61           H
ATOM   1316  NE2 HIS    77      -7.258   8.046   5.792  1.00132.61           N
ATOM   1317  N   ARG    78      -9.403   5.556   2.599  1.00  0.00           N
ATOM   1318 1H   ARG    78      -9.427   5.913   3.591  1.00  0.00           H
ATOM   1319 2H   ARG    78     -10.342   5.058   2.599  1.00  0.00           H
ATOM   1320  CA  ARG    78      -9.424   6.793   1.689  1.00  0.00           C
ATOM   1321  HA  ARG    78     -10.066   7.516   2.202  1.00  0.00           H
ATOM   1322  C   ARG    78     -10.080   6.628   0.322  1.00  0.00           C
ATOM   1323  O   ARG    78     -10.548   7.581  -0.261  1.00  0.00           O
ATOM   1324  CB  ARG    78      -7.993   7.380   1.567  1.00  0.00           C
ATOM   1325 1HB  ARG    78      -7.454   7.136   2.471  1.00  0.00           H
ATOM   1326 2HB  ARG    78      -7.452   6.911   0.739  1.00  0.00           H
ATOM   1327  CG  ARG    78      -7.932   8.916   1.458  1.00  0.00           C
ATOM   1328 1HG  ARG    78      -8.311   9.245   0.487  1.00  0.00           H
ATOM   1329 2HG  ARG    78      -8.564   9.357   2.234  1.00  0.00           H
ATOM   1330  CD  ARG    78      -6.467   9.379   1.649  1.00  0.00           C
ATOM   1331 1HD  ARG    78      -6.049   8.949   2.566  1.00  0.00           H
ATOM   1332 2HD  ARG    78      -5.861   9.016   0.813  1.00  0.00           H
ATOM   1333  NE  ARG    78      -6.390  10.839   1.705  1.00  0.00           N
ATOM   1334  HE  ARG    78      -6.198  11.274   0.800  1.00  0.00           H
ATOM   1335  CZ  ARG    78      -6.511  11.625   2.790  1.00  0.00           C
ATOM   1336  NH1 ARG    78      -6.327  12.937   2.698  1.00  0.00           N
ATOM   1337 1HH1 ARG    78      -6.039  13.391   1.837  1.00  0.00           H
ATOM   1338 2HH1 ARG    78      -6.425  13.506   3.549  1.00  0.00           H
ATOM   1339  NH2 ARG    78      -6.855  11.132   3.979  1.00  0.00           N
ATOM   1340 1HH2 ARG    78      -6.986  10.141   4.127  1.00  0.00           H
ATOM   1341 2HH2 ARG    78      -7.076  11.811   4.717  1.00  0.00           H
ATOM   1342  N   ARG    79     -10.088   5.390  -0.222  1.00  0.00           N
ATOM   1343  H   ARG    79      -9.555   4.716   0.312  1.00  0.00           H
ATOM   1344  CA  ARG    79     -10.890   4.819  -1.336  1.00  0.00           C
ATOM   1345  HA  ARG    79     -10.442   3.844  -1.519  1.00  0.00           H
ATOM   1346  C   ARG    79     -10.898   5.493  -2.731  1.00  0.00           C
ATOM   1347  O   ARG    79     -11.134   4.816  -3.726  1.00  0.00           O
ATOM   1348  CB  ARG    79     -12.319   4.494  -0.854  1.00  0.00           C
ATOM   1349 1HB  ARG    79     -12.771   3.813  -1.576  1.00  0.00           H
ATOM   1350 2HB  ARG    79     -12.246   3.959   0.093  1.00  0.00           H
ATOM   1351  CG  ARG    79     -13.264   5.694  -0.664  1.00  0.00           C
ATOM   1352 1HG  ARG    79     -12.859   6.365   0.092  1.00  0.00           H
ATOM   1353 2HG  ARG    79     -13.375   6.232  -1.606  1.00  0.00           H
ATOM   1354  CD  ARG    79     -14.640   5.207  -0.197  1.00  0.00           C
ATOM   1355 1HD  ARG    79     -15.082   4.573  -0.970  1.00  0.00           H
ATOM   1356 2HD  ARG    79     -14.507   4.609   0.707  1.00  0.00           H
ATOM   1357  NE  ARG    79     -15.551   6.329   0.096  1.00  0.00           N
ATOM   1358  HE  ARG    79     -15.265   7.258  -0.182  1.00  0.00           H
ATOM   1359  CZ  ARG    79     -16.703   6.225   0.744  1.00  0.00           C
ATOM   1360  NH1 ARG    79     -17.429   7.291   0.985  1.00  0.00           N
ATOM   1361 1HH1 ARG    79     -17.126   8.214   0.675  1.00  0.00           H
ATOM   1362 2HH1 ARG    79     -18.249   7.193   1.573  1.00  0.00           H
ATOM   1363  NH2 ARG    79     -17.178   5.077   1.170  1.00  0.00           N
ATOM   1364 1HH2 ARG    79     -16.662   4.204   1.073  1.00  0.00           H
ATOM   1365 2HH2 ARG    79     -18.054   5.072   1.680  1.00  0.00           H
ATOM   1366  N   VAL    80     -10.660   6.800  -2.841  1.00  0.00           N
ATOM   1367  H   VAL    80     -10.562   7.292  -1.959  1.00  0.00           H
ATOM   1368  CA  VAL    80     -10.818   7.618  -4.062  1.00  0.00           C
ATOM   1369  HA  VAL    80     -11.643   7.186  -4.630  1.00  0.00           H
ATOM   1370  C   VAL    80      -9.561   7.530  -4.962  1.00  0.00           C
ATOM   1371  O   VAL    80      -8.890   8.526  -5.243  1.00  0.00           O
ATOM   1372  CB  VAL    80     -11.244   9.072  -3.696  1.00  0.00           C
ATOM   1373  HB  VAL    80     -10.417   9.544  -3.160  1.00  0.00           H
ATOM   1374  CG1 VAL    80     -11.609   9.951  -4.907  1.00  0.00           C
ATOM   1375 1HG1 VAL    80     -10.763  10.071  -5.575  1.00  0.00           H
ATOM   1376 2HG1 VAL    80     -12.443   9.508  -5.451  1.00  0.00           H
ATOM   1377 3HG1 VAL    80     -11.899  10.946  -4.570  1.00  0.00           H
ATOM   1378  CG2 VAL    80     -12.483   9.085  -2.777  1.00  0.00           C
ATOM   1379 1HG2 VAL    80     -13.316   8.575  -3.262  1.00  0.00           H
ATOM   1380 2HG2 VAL    80     -12.275   8.596  -1.829  1.00  0.00           H
ATOM   1381 3HG2 VAL    80     -12.775  10.112  -2.556  1.00  0.00           H
ATOM   1382  N   LYS    81      -9.226   6.324  -5.445  1.00  0.00           N
ATOM   1383  H   LYS    81      -9.795   5.528  -5.156  1.00  0.00           H
ATOM   1384  CA  LYS    81      -8.195   6.085  -6.476  1.00  0.00           C
ATOM   1385  HA  LYS    81      -7.378   6.792  -6.331  1.00  0.00           H
ATOM   1386  C   LYS    81      -8.747   6.359  -7.896  1.00  0.00           C
ATOM   1387  O   LYS    81      -8.865   5.467  -8.732  1.00  0.00           O
ATOM   1388  CB  LYS    81      -7.587   4.670  -6.343  1.00  0.00           C
ATOM   1389 1HB  LYS    81      -8.384   3.938  -6.207  1.00  0.00           H
ATOM   1390 2HB  LYS    81      -7.075   4.434  -7.278  1.00  0.00           H
ATOM   1391  CG  LYS    81      -6.551   4.528  -5.212  1.00  0.00           C
ATOM   1392 1HG  LYS    81      -5.874   5.383  -5.232  1.00  0.00           H
ATOM   1393 2HG  LYS    81      -7.061   4.500  -4.248  1.00  0.00           H
ATOM   1394  CD  LYS    81      -5.725   3.245  -5.410  1.00  0.00           C
ATOM   1395 1HD  LYS    81      -6.393   2.384  -5.371  1.00  0.00           H
ATOM   1396 2HD  LYS    81      -5.262   3.273  -6.396  1.00  0.00           H
ATOM   1397  CE  LYS    81      -4.620   3.080  -4.356  1.00  0.00           C
ATOM   1398 1HE  LYS    81      -4.004   3.981  -4.328  1.00  0.00           H
ATOM   1399 2HE  LYS    81      -5.086   2.947  -3.376  1.00  0.00           H
ATOM   1400  NZ  LYS    81      -3.757   1.908  -4.648  1.00  0.00           N
ATOM   1401 1HZ  LYS    81      -4.316   1.064  -4.732  1.00  0.00           H
ATOM   1402 2HZ  LYS    81      -3.219   2.037  -5.502  1.00  0.00           H
ATOM   1403 3HZ  LYS    81      -3.093   1.760  -3.889  1.00  0.00           H
ATOM   1404  N   VAL    82      -9.078   7.623  -8.175  1.00  0.00           N
ATOM   1405  H   VAL    82      -9.016   8.272  -7.401  1.00  0.00           H
ATOM   1406  CA  VAL    82      -9.754   8.066  -9.419  1.00  0.00           C
ATOM   1407  HA  VAL    82     -10.285   7.189  -9.793  1.00  0.00           H
ATOM   1408  C   VAL    82      -8.877   8.520 -10.626  1.00  0.00           C
ATOM   1409  O   VAL    82      -9.402   9.276 -11.446  1.00  0.00           O
ATOM   1410  CB  VAL    82     -10.868   9.104  -9.102  1.00  0.00           C
ATOM   1411  HB  VAL    82     -11.396   9.366 -10.020  1.00  0.00           H
ATOM   1412  CG1 VAL    82     -11.929   8.495  -8.170  1.00  0.00           C
ATOM   1413 1HG1 VAL    82     -12.364   7.611  -8.638  1.00  0.00           H
ATOM   1414 2HG1 VAL    82     -11.488   8.208  -7.217  1.00  0.00           H
ATOM   1415 3HG1 VAL    82     -12.724   9.220  -7.993  1.00  0.00           H
ATOM   1416  CG2 VAL    82     -10.288  10.399  -8.505  1.00  0.00           C
ATOM   1417 1HG2 VAL    82      -9.720  10.184  -7.601  1.00  0.00           H
ATOM   1418 2HG2 VAL    82      -9.627  10.881  -9.225  1.00  0.00           H
ATOM   1419 3HG2 VAL    82     -11.096  11.090  -8.262  1.00  0.00           H
ATOM   1420  N   PRO    83      -7.597   8.115 -10.839  1.00  0.00           N
ATOM   1421  CA  PRO    83      -6.930   8.324 -12.135  1.00  0.00           C
ATOM   1422  HA  PRO    83      -6.833   9.397 -12.306  1.00  0.00           H
ATOM   1423  C   PRO    83      -7.667   7.695 -13.331  1.00  0.00           C
ATOM   1424  O   PRO    83      -7.567   8.210 -14.444  1.00  0.00           O
ATOM   1425  CB  PRO    83      -5.529   7.716 -12.000  1.00  0.00           C
ATOM   1426 1HB  PRO    83      -5.538   6.668 -12.302  1.00  0.00           H
ATOM   1427 2HB  PRO    83      -4.789   8.272 -12.577  1.00  0.00           H
ATOM   1428  CG  PRO    83      -5.256   7.797 -10.504  1.00  0.00           C
ATOM   1429 1HG  PRO    83      -4.527   7.052 -10.183  1.00  0.00           H
ATOM   1430 2HG  PRO    83      -4.925   8.804 -10.243  1.00  0.00           H
ATOM   1431  CD  PRO    83      -6.636   7.534  -9.909  1.00  0.00           C
ATOM   1432 1HD  PRO    83      -6.793   6.457  -9.843  1.00  0.00           H
ATOM   1433 2HD  PRO    83      -6.687   8.000  -8.926  1.00  0.00           H
ATOM   1434  N   GLN    84      -8.416   6.604 -13.118  1.00  0.00           N
ATOM   1435  H   GLN    84      -8.498   6.236 -12.181  1.00  0.00           H
ATOM   1436  CA  GLN    84      -9.196   5.932 -14.163  1.00  0.00           C
ATOM   1437  HA  GLN    84      -8.790   6.206 -15.137  1.00  0.00           H
ATOM   1438  C   GLN    84     -10.666   6.381 -14.157  1.00  0.00           C
ATOM   1439  O   GLN    84     -11.146   6.960 -13.181  1.00  0.00           O
ATOM   1440  CB  GLN    84      -9.085   4.402 -14.024  1.00  0.00           C
ATOM   1441 1HB  GLN    84      -9.688   4.072 -13.176  1.00  0.00           H
ATOM   1442 2HB  GLN    84      -9.501   3.955 -14.923  1.00  0.00           H
ATOM   1443  CG  GLN    84      -7.658   3.850 -13.842  1.00  0.00           C
ATOM   1444 1HG  GLN    84      -7.363   4.022 -12.807  1.00  0.00           H
ATOM   1445 2HG  GLN    84      -7.665   2.772 -14.002  1.00  0.00           H
ATOM   1446  CD  GLN    84      -6.606   4.477 -14.761  1.00  0.00           C
ATOM   1447  OE1 GLN    84      -6.845   4.844 -15.912  1.00  0.00           O
ATOM   1448  NE2 GLN    84      -5.399   4.656 -14.275  1.00  0.00           N
ATOM   1449 1HE2 GLN    84      -4.724   5.211 -14.795  1.00  0.00           H
ATOM   1450 2HE2 GLN    84      -5.169   4.286 -13.349  1.00  0.00           H
ATOM   1451  N   ARG    85     -11.376   6.140 -15.270  1.00  0.00           N
ATOM   1452  H   ARG    85     -10.903   5.635 -16.008  1.00  0.00           H
ATOM   1453  CA  ARG    85     -12.822   6.373 -15.491  1.00  0.00           C
ATOM   1454  HA  ARG    85     -13.027   6.075 -16.520  1.00  0.00           H
ATOM   1455  C   ARG    85     -13.299   7.839 -15.374  1.00  0.00           C
ATOM   1456  O   ARG    85     -14.410   8.145 -15.800  1.00  0.00           O
ATOM   1457  CB  ARG    85     -13.680   5.462 -14.576  1.00  0.00           C
ATOM   1458 1HB  ARG    85     -13.535   5.751 -13.534  1.00  0.00           H
ATOM   1459 2HB  ARG    85     -14.732   5.611 -14.821  1.00  0.00           H
ATOM   1460  CG  ARG    85     -13.359   3.963 -14.730  1.00  0.00           C
ATOM   1461 1HG  ARG    85     -13.437   3.684 -15.782  1.00  0.00           H
ATOM   1462 2HG  ARG    85     -12.337   3.795 -14.393  1.00  0.00           H
ATOM   1463  CD  ARG    85     -14.295   3.063 -13.909  1.00  0.00           C
ATOM   1464 1HD  ARG    85     -14.368   3.469 -12.901  1.00  0.00           H
ATOM   1465 2HD  ARG    85     -15.290   3.056 -14.361  1.00  0.00           H
ATOM   1466  NE  ARG    85     -13.768   1.689 -13.828  1.00  0.00           N
ATOM   1467  HE  ARG    85     -12.871   1.526 -14.281  1.00  0.00           H
ATOM   1468  CZ  ARG    85     -14.207   0.708 -13.049  1.00  0.00           C
ATOM   1469  NH1 ARG    85     -13.535  -0.413 -12.961  1.00  0.00           N
ATOM   1470 1HH1 ARG    85     -12.707  -0.597 -13.522  1.00  0.00           H
ATOM   1471 2HH1 ARG    85     -13.823  -1.112 -12.276  1.00  0.00           H
ATOM   1472  NH2 ARG    85     -15.298   0.788 -12.322  1.00  0.00           N
ATOM   1473 1HH2 ARG    85     -15.884   1.611 -12.322  1.00  0.00           H
ATOM   1474 2HH2 ARG    85     -15.497   0.021 -11.682  1.00  0.00           H
ATOM   1475  N   SER    86     -12.529   8.745 -14.775  1.00  0.00           N
ATOM   1476  H   SER    86     -11.661   8.396 -14.382  1.00  0.00           H
ATOM   1477  CA  SER    86     -12.963  10.074 -14.311  1.00  0.00           C
ATOM   1478  HA  SER    86     -13.986   9.986 -13.949  1.00  0.00           H
ATOM   1479  C   SER    86     -13.012  11.194 -15.375  1.00  0.00           C
ATOM   1480  O   SER    86     -12.560  11.032 -16.510  1.00  0.00           O
ATOM   1481  CB  SER    86     -12.109  10.470 -13.093  1.00  0.00           C
ATOM   1482 1HB  SER    86     -12.422  11.444 -12.716  1.00  0.00           H
ATOM   1483 2HB  SER    86     -12.269   9.731 -12.306  1.00  0.00           H
ATOM   1484  OG  SER    86     -10.727  10.506 -13.404  1.00  0.00           O
ATOM   1485  HG  SER    86     -10.242  10.073 -12.672  1.00  0.00           H
ATOM   1486  N   TYR    87     -13.614  12.330 -14.992  1.00  0.00           N
ATOM   1487  H   TYR    87     -13.964  12.370 -14.046  1.00  0.00           H
ATOM   1488  CA  TYR    87     -14.002  13.468 -15.845  1.00  0.00           C
ATOM   1489  HA  TYR    87     -13.796  13.210 -16.882  1.00  0.00           H
ATOM   1490  C   TYR    87     -13.143  14.728 -15.565  1.00  0.00           C
ATOM   1491  O   TYR    87     -11.990  14.770 -15.995  1.00  0.00           O
ATOM   1492  CB  TYR    87     -15.534  13.674 -15.738  1.00  0.00           C
ATOM   1493 1HB  TYR    87     -15.807  14.605 -16.238  1.00  0.00           H
ATOM   1494 2HB  TYR    87     -16.012  12.868 -16.296  1.00  0.00           H
ATOM   1495  CG  TYR    87     -16.113  13.661 -14.328  1.00  0.00           C
ATOM   1496  CD1 TYR    87     -16.426  14.863 -13.667  1.00  0.00           C
ATOM   1497  HD1 TYR    87     -16.371  15.808 -14.187  1.00  0.00           H
ATOM   1498  CD2 TYR    87     -16.294  12.434 -13.655  1.00  0.00           C
ATOM   1499  HD2 TYR    87     -16.118  11.509 -14.180  1.00  0.00           H
ATOM   1500  CE1 TYR    87     -16.813  14.846 -12.314  1.00  0.00           C
ATOM   1501  HE1 TYR    87     -16.999  15.770 -11.793  1.00  0.00           H
ATOM   1502  CE2 TYR    87     -16.690  12.409 -12.305  1.00  0.00           C
ATOM   1503  HE2 TYR    87     -16.812  11.473 -11.780  1.00  0.00           H
ATOM   1504  CZ  TYR    87     -16.932  13.621 -11.625  1.00  0.00           C
ATOM   1505  OH  TYR    87     -17.259  13.604 -10.306  1.00  0.00           O
ATOM   1506  HH  TYR    87     -17.123  12.724  -9.917  1.00  0.00           H
ATOM   1507  N   THR    88     -13.653  15.742 -14.843  1.00  0.00           N
ATOM   1508  H   THR    88     -14.607  15.671 -14.517  1.00  0.00           H
ATOM   1509  CA  THR    88     -12.933  16.987 -14.482  1.00  0.00           C
ATOM   1510  HA  THR    88     -12.314  17.292 -15.326  1.00  0.00           H
ATOM   1511  C   THR    88     -11.965  16.835 -13.308  1.00  0.00           C
ATOM   1512  O   THR    88     -11.161  17.724 -13.072  1.00  0.00           O
ATOM   1513  CB  THR    88     -13.908  18.142 -14.203  1.00  0.00           C
ATOM   1514  HB  THR    88     -13.354  18.997 -13.810  1.00  0.00           H
ATOM   1515  OG1 THR    88     -14.881  17.742 -13.268  1.00  0.00           O
ATOM   1516  HG1 THR    88     -15.433  18.522 -13.087  1.00  0.00           H
ATOM   1517  CG2 THR    88     -14.633  18.583 -15.473  1.00  0.00           C
ATOM   1518 1HG2 THR    88     -13.903  18.885 -16.225  1.00  0.00           H
ATOM   1519 2HG2 THR    88     -15.249  17.775 -15.867  1.00  0.00           H
ATOM   1520 3HG2 THR    88     -15.267  19.442 -15.249  1.00  0.00           H
ATOM   1521  N   LEU    89     -11.951  15.694 -12.613  1.00  0.00           N
ATOM   1522  H   LEU    89     -12.661  15.019 -12.833  1.00  0.00           H
ATOM   1523  CA  LEU    89     -11.031  15.386 -11.499  1.00  0.00           C
ATOM   1524  HA  LEU    89     -11.037  16.248 -10.831  1.00  0.00           H
ATOM   1525  C   LEU    89      -9.548  15.192 -11.916  1.00  0.00           C
ATOM   1526  O   LEU    89      -8.738  14.716 -11.118  1.00  0.00           O
ATOM   1527  CB  LEU    89     -11.588  14.136 -10.762  1.00  0.00           C
ATOM   1528 1HB  LEU    89     -12.511  13.800 -11.238  1.00  0.00           H
ATOM   1529 2HB  LEU    89     -10.884  13.308 -10.865  1.00  0.00           H
ATOM   1530  CG  LEU    89     -11.892  14.320  -9.262  1.00  0.00           C
ATOM   1531  HG  LEU    89     -12.239  13.357  -8.883  1.00  0.00           H
ATOM   1532  CD1 LEU    89     -10.649  14.712  -8.447  1.00  0.00           C
ATOM   1533 1HD1 LEU    89      -9.864  13.969  -8.592  1.00  0.00           H
ATOM   1534 2HD1 LEU    89     -10.279  15.691  -8.751  1.00  0.00           H
ATOM   1535 3HD1 LEU    89     -10.903  14.748  -7.387  1.00  0.00           H
ATOM   1536  CD2 LEU    89     -13.028  15.329  -9.047  1.00  0.00           C
ATOM   1537 1HD2 LEU    89     -12.728  16.328  -9.366  1.00  0.00           H
ATOM   1538 2HD2 LEU    89     -13.909  15.023  -9.613  1.00  0.00           H
ATOM   1539 3HD2 LEU    89     -13.290  15.361  -7.991  1.00  0.00           H
ATOM   1540  N   GLN    90      -9.208  15.485 -13.173  1.00  0.00           N
ATOM   1541  H   GLN    90      -9.832  16.109 -13.671  1.00  0.00           H
ATOM   1542  CA  GLN    90      -8.180  14.790 -13.955  1.00  0.00           C
ATOM   1543  HA  GLN    90      -7.501  14.257 -13.285  1.00  0.00           H
ATOM   1544  C   GLN    90      -7.341  15.811 -14.744  1.00  0.00           C
ATOM   1545  O   GLN    90      -6.230  16.127 -14.326  1.00  0.00           O
ATOM   1546  CB  GLN    90      -8.935  13.773 -14.838  1.00  0.00           C
ATOM   1547 1HB  GLN    90      -9.590  13.182 -14.195  1.00  0.00           H
ATOM   1548 2HB  GLN    90      -9.572  14.320 -15.530  1.00  0.00           H
ATOM   1549  CG  GLN    90      -8.090  12.790 -15.661  1.00  0.00           C
ATOM   1550 1HG  GLN    90      -7.394  13.340 -16.295  1.00  0.00           H
ATOM   1551 2HG  GLN    90      -7.523  12.143 -14.991  1.00  0.00           H
ATOM   1552  CD  GLN    90      -9.007  11.938 -16.545  1.00  0.00           C
ATOM   1553  OE1 GLN    90      -9.206  12.205 -17.721  1.00  0.00           O
ATOM   1554  NE2 GLN    90      -9.677  10.942 -16.023  1.00  0.00           N
ATOM   1555 1HE2 GLN    90     -10.423  10.561 -16.587  1.00  0.00           H
ATOM   1556 2HE2 GLN    90      -9.673  10.764 -15.026  1.00  0.00           H
ATOM   1557  N   ARG    91      -7.887  16.382 -15.826  1.00  0.00           N
ATOM   1558  H   ARG    91      -8.797  16.058 -16.116  1.00  0.00           H
ATOM   1559  CA  ARG    91      -7.456  17.686 -16.363  1.00  0.00           C
ATOM   1560  HA  ARG    91      -6.369  17.772 -16.316  1.00  0.00           H
ATOM   1561  C   ARG    91      -8.070  18.815 -15.522  1.00  0.00           C
ATOM   1562  O   ARG    91      -8.954  18.560 -14.708  1.00  0.00           O
ATOM   1563  CB  ARG    91      -7.908  17.821 -17.828  1.00  0.00           C
ATOM   1564 1HB  ARG    91      -8.966  17.561 -17.881  1.00  0.00           H
ATOM   1565 2HB  ARG    91      -7.807  18.855 -18.158  1.00  0.00           H
ATOM   1566  CG  ARG    91      -7.081  16.939 -18.780  1.00  0.00           C
ATOM   1567 1HG  ARG    91      -6.096  17.388 -18.906  1.00  0.00           H
ATOM   1568 2HG  ARG    91      -6.938  15.953 -18.340  1.00  0.00           H
ATOM   1569  CD  ARG    91      -7.748  16.792 -20.160  1.00  0.00           C
ATOM   1570 1HD  ARG    91      -7.862  17.782 -20.596  1.00  0.00           H
ATOM   1571 2HD  ARG    91      -7.098  16.211 -20.813  1.00  0.00           H
ATOM   1572  NE  ARG    91      -9.070  16.142 -20.064  1.00  0.00           N
ATOM   1573  HE  ARG    91      -9.878  16.738 -20.229  1.00  0.00           H
ATOM   1574  CZ  ARG    91      -9.274  14.923 -19.587  1.00  0.00           C
ATOM   1575  NH1 ARG    91     -10.439  14.578 -19.092  1.00  0.00           N
ATOM   1576 1HH1 ARG    91     -11.231  15.217 -19.116  1.00  0.00           H
ATOM   1577 2HH1 ARG    91     -10.525  13.676 -18.637  1.00  0.00           H
ATOM   1578  NH2 ARG    91      -8.326  14.017 -19.547  1.00  0.00           N
ATOM   1579 1HH2 ARG    91      -7.410  14.184 -19.941  1.00  0.00           H
ATOM   1580 2HH2 ARG    91      -8.517  13.130 -19.088  1.00  0.00           H
ATOM   1581  N   GLU    92      -7.652  20.063 -15.735  1.00  0.00           N
ATOM   1582  H   GLU    92      -6.896  20.168 -16.409  1.00  0.00           H
ATOM   1583  CA  GLU    92      -8.328  21.307 -15.318  1.00  0.00           C
ATOM   1584  HA  GLU    92      -7.791  22.128 -15.797  1.00  0.00           H
ATOM   1585  C   GLU    92      -8.296  21.593 -13.802  1.00  0.00           C
ATOM   1586  O   GLU    92      -7.914  22.697 -13.409  1.00  0.00           O
ATOM   1587  CB  GLU    92      -9.770  21.337 -15.867  1.00  0.00           C
ATOM   1588 1HB  GLU    92      -9.725  21.215 -16.950  1.00  0.00           H
ATOM   1589 2HB  GLU    92     -10.353  20.516 -15.451  1.00  0.00           H
ATOM   1590  CG  GLU    92     -10.495  22.649 -15.548  1.00  0.00           C
ATOM   1591 1HG  GLU    92     -10.712  22.702 -14.481  1.00  0.00           H
ATOM   1592 2HG  GLU    92      -9.844  23.483 -15.811  1.00  0.00           H
ATOM   1593  CD  GLU    92     -11.802  22.781 -16.322  1.00  0.00           C
ATOM   1594  OE1 GLU    92     -12.116  23.921 -16.742  1.00  0.00           O
ATOM   1595  OE2 GLU    92     -12.503  21.771 -16.528  1.00  0.00           O
ATOM   1596  N   VAL    93      -8.693  20.642 -12.954  1.00  0.00           N
ATOM   1597  H   VAL    93      -9.020  19.758 -13.366  1.00  0.00           H
ATOM   1598  CA  VAL    93      -8.744  20.768 -11.487  1.00  0.00           C
ATOM   1599  HA  VAL    93      -8.823  21.825 -11.225  1.00  0.00           H
ATOM   1600  C   VAL    93      -7.466  20.201 -10.859  1.00  0.00           C
ATOM   1601  O   VAL    93      -7.054  19.085 -11.175  1.00  0.00           O
ATOM   1602  CB  VAL    93      -9.983  20.040 -10.906  1.00  0.00           C
ATOM   1603  HB  VAL    93      -9.915  18.983 -11.158  1.00  0.00           H
ATOM   1604  CG1 VAL    93     -10.054  20.145  -9.369  1.00  0.00           C
ATOM   1605 1HG1 VAL    93      -9.222  19.611  -8.914  1.00  0.00           H
ATOM   1606 2HG1 VAL    93     -10.027  21.190  -9.060  1.00  0.00           H
ATOM   1607 3HG1 VAL    93     -10.977  19.689  -9.009  1.00  0.00           H
ATOM   1608  CG2 VAL    93     -11.289  20.611 -11.491  1.00  0.00           C
ATOM   1609 1HG2 VAL    93     -11.375  21.671 -11.249  1.00  0.00           H
ATOM   1610 2HG2 VAL    93     -11.310  20.490 -12.574  1.00  0.00           H
ATOM   1611 3HG2 VAL    93     -12.145  20.079 -11.074  1.00  0.00           H
ATOM   1612  N   ALA    94      -6.858  20.949  -9.933  1.00  0.00           N
ATOM   1613  H   ALA    94      -7.179  21.898  -9.802  1.00  0.00           H
ATOM   1614  CA  ALA    94      -5.804  20.461  -9.042  1.00  0.00           C
ATOM   1615  HA  ALA    94      -5.065  19.911  -9.622  1.00  0.00           H
ATOM   1616  C   ALA    94      -6.401  19.516  -7.981  1.00  0.00           C
ATOM   1617  O   ALA    94      -7.105  19.966  -7.075  1.00  0.00           O
ATOM   1618  CB  ALA    94      -5.105  21.674  -8.414  1.00  0.00           C
ATOM   1619 1HB  ALA    94      -4.683  22.302  -9.200  1.00  0.00           H
ATOM   1620 2HB  ALA    94      -5.814  22.262  -7.830  1.00  0.00           H
ATOM   1621 3HB  ALA    94      -4.298  21.336  -7.762  1.00  0.00           H
ATOM   1622  N   SER    95      -6.166  18.207  -8.085  1.00  0.00           N
ATOM   1623  H   SER    95      -5.586  17.864  -8.852  1.00  0.00           H
ATOM   1624  CA  SER    95      -6.960  17.222  -7.328  1.00  0.00           C
ATOM   1625  HA  SER    95      -8.017  17.449  -7.478  1.00  0.00           H
ATOM   1626  C   SER    95      -6.719  17.280  -5.806  1.00  0.00           C
ATOM   1627  O   SER    95      -7.668  17.093  -5.046  1.00  0.00           O
ATOM   1628  CB  SER    95      -6.723  15.790  -7.850  1.00  0.00           C
ATOM   1629 1HB  SER    95      -5.786  15.423  -7.428  1.00  0.00           H
ATOM   1630 2HB  SER    95      -7.530  15.146  -7.498  1.00  0.00           H
ATOM   1631  OG  SER    95      -6.628  15.705  -9.269  1.00  0.00           O
ATOM   1632  HG  SER    95      -7.481  15.453  -9.674  1.00  0.00           H
ATOM   1633  N   THR    96      -5.490  17.592  -5.355  1.00  0.00           N
ATOM   1634  H   THR    96      -4.763  17.739  -6.042  1.00  0.00           H
ATOM   1635  CA  THR    96      -5.105  17.677  -3.928  1.00  0.00           C
ATOM   1636  HA  THR    96      -5.243  16.703  -3.463  1.00  0.00           H
ATOM   1637  C   THR    96      -5.971  18.656  -3.150  1.00  0.00           C
ATOM   1638  O   THR    96      -6.477  18.323  -2.081  1.00  0.00           O
ATOM   1639  CB  THR    96      -3.628  18.074  -3.789  1.00  0.00           C
ATOM   1640  HB  THR    96      -3.440  19.002  -4.335  1.00  0.00           H
ATOM   1641  OG1 THR    96      -2.848  17.043  -4.341  1.00  0.00           O
ATOM   1642  HG1 THR    96      -2.321  17.443  -5.064  1.00  0.00           H
ATOM   1643  CG2 THR    96      -3.179  18.259  -2.337  1.00  0.00           C
ATOM   1644 1HG2 THR    96      -3.625  19.161  -1.917  1.00  0.00           H
ATOM   1645 2HG2 THR    96      -3.481  17.401  -1.735  1.00  0.00           H
ATOM   1646 3HG2 THR    96      -2.095  18.370  -2.296  1.00  0.00           H
ATOM   1647  N   LYS    97      -6.157  19.869  -3.670  1.00  0.00           N
ATOM   1648  H   LYS    97      -5.756  20.089  -4.570  1.00  0.00           H
ATOM   1649  CA  LYS    97      -6.902  20.908  -2.953  1.00  0.00           C
ATOM   1650  HA  LYS    97      -6.555  20.918  -1.919  1.00  0.00           H
ATOM   1651  C   LYS    97      -8.409  20.595  -2.860  1.00  0.00           C
ATOM   1652  O   LYS    97      -9.042  20.986  -1.878  1.00  0.00           O
ATOM   1653  CB  LYS    97      -6.583  22.287  -3.560  1.00  0.00           C
ATOM   1654 1HB  LYS    97      -6.789  22.282  -4.631  1.00  0.00           H
ATOM   1655 2HB  LYS    97      -7.231  23.028  -3.088  1.00  0.00           H
ATOM   1656  CG  LYS    97      -5.113  22.682  -3.317  1.00  0.00           C
ATOM   1657 1HG  LYS    97      -4.888  22.559  -2.256  1.00  0.00           H
ATOM   1658 2HG  LYS    97      -4.454  22.026  -3.889  1.00  0.00           H
ATOM   1659  CD  LYS    97      -4.835  24.140  -3.707  1.00  0.00           C
ATOM   1660 1HD  LYS    97      -4.962  24.267  -4.783  1.00  0.00           H
ATOM   1661 2HD  LYS    97      -5.554  24.778  -3.192  1.00  0.00           H
ATOM   1662  CE  LYS    97      -3.408  24.545  -3.301  1.00  0.00           C
ATOM   1663 1HE  LYS    97      -3.200  24.156  -2.300  1.00  0.00           H
ATOM   1664 2HE  LYS    97      -2.690  24.090  -3.990  1.00  0.00           H
ATOM   1665  NZ  LYS    97      -3.246  26.019  -3.279  1.00  0.00           N
ATOM   1666 1HZ  LYS    97      -3.408  26.437  -4.193  1.00  0.00           H
ATOM   1667 2HZ  LYS    97      -3.895  26.431  -2.611  1.00  0.00           H
ATOM   1668 3HZ  LYS    97      -2.305  26.287  -2.999  1.00  0.00           H
ATOM   1669  N   LEU    98      -8.957  19.807  -3.796  1.00  0.00           N
ATOM   1670  H   LEU    98      -8.368  19.501  -4.557  1.00  0.00           H
ATOM   1671  CA  LEU    98     -10.316  19.263  -3.714  1.00  0.00           C
ATOM   1672  HA  LEU    98     -10.975  20.050  -3.341  1.00  0.00           H
ATOM   1673  C   LEU    98     -10.395  18.106  -2.708  1.00  0.00           C
ATOM   1674  O   LEU    98     -11.286  18.109  -1.865  1.00  0.00           O
ATOM   1675  CB  LEU    98     -10.784  18.862  -5.127  1.00  0.00           C
ATOM   1676 1HB  LEU    98     -10.738  19.743  -5.769  1.00  0.00           H
ATOM   1677 2HB  LEU    98     -10.096  18.118  -5.529  1.00  0.00           H
ATOM   1678  CG  LEU    98     -12.215  18.286  -5.188  1.00  0.00           C
ATOM   1679  HG  LEU    98     -12.244  17.360  -4.613  1.00  0.00           H
ATOM   1680  CD1 LEU    98     -13.279  19.242  -4.625  1.00  0.00           C
ATOM   1681 1HD1 LEU    98     -13.127  19.396  -3.557  1.00  0.00           H
ATOM   1682 2HD1 LEU    98     -13.232  20.202  -5.140  1.00  0.00           H
ATOM   1683 3HD1 LEU    98     -14.271  18.812  -4.763  1.00  0.00           H
ATOM   1684  CD2 LEU    98     -12.559  17.946  -6.643  1.00  0.00           C
ATOM   1685 1HD2 LEU    98     -12.576  18.853  -7.248  1.00  0.00           H
ATOM   1686 2HD2 LEU    98     -11.816  17.259  -7.046  1.00  0.00           H
ATOM   1687 3HD2 LEU    98     -13.540  17.471  -6.688  1.00  0.00           H
ATOM   1688  N   TYR    99      -9.445  17.162  -2.715  1.00  0.00           N
ATOM   1689  H   TYR    99      -8.732  17.184  -3.441  1.00  0.00           H
ATOM   1690  CA  TYR    99      -9.377  16.099  -1.697  1.00  0.00           C
ATOM   1691  HA  TYR    99     -10.284  15.499  -1.757  1.00  0.00           H
ATOM   1692  C   TYR    99      -9.320  16.669  -0.264  1.00  0.00           C
ATOM   1693  O   TYR    99      -9.942  16.123   0.649  1.00  0.00           O
ATOM   1694  CB  TYR    99      -8.163  15.183  -1.947  1.00  0.00           C
ATOM   1695 1HB  TYR    99      -7.259  15.780  -1.821  1.00  0.00           H
ATOM   1696 2HB  TYR    99      -8.152  14.424  -1.164  1.00  0.00           H
ATOM   1697  CG  TYR    99      -8.068  14.450  -3.281  1.00  0.00           C
ATOM   1698  CD1 TYR    99      -6.793  14.151  -3.807  1.00  0.00           C
ATOM   1699  HD1 TYR    99      -5.906  14.465  -3.275  1.00  0.00           H
ATOM   1700  CD2 TYR    99      -9.216  14.005  -3.972  1.00  0.00           C
ATOM   1701  HD2 TYR    99     -10.202  14.209  -3.581  1.00  0.00           H
ATOM   1702  CE1 TYR    99      -6.659  13.450  -5.021  1.00  0.00           C
ATOM   1703  HE1 TYR    99      -5.674  13.238  -5.412  1.00  0.00           H
ATOM   1704  CE2 TYR    99      -9.091  13.297  -5.184  1.00  0.00           C
ATOM   1705  HE2 TYR    99      -9.974  12.967  -5.714  1.00  0.00           H
ATOM   1706  CZ  TYR    99      -7.812  13.026  -5.718  1.00  0.00           C
ATOM   1707  OH  TYR    99      -7.692  12.333  -6.883  1.00  0.00           O
ATOM   1708  HH  TYR    99      -6.778  12.223  -7.157  1.00  0.00           H
ATOM   1709  N   ASN   100      -8.630  17.797  -0.065  1.00  0.00           N
ATOM   1710  H   ASN   100      -8.080  18.157  -0.839  1.00  0.00           H
ATOM   1711  CA  ASN   100      -8.550  18.469   1.234  1.00  0.00           C
ATOM   1712  HA  ASN   100      -8.343  17.707   1.988  1.00  0.00           H
ATOM   1713  C   ASN   100      -9.873  19.134   1.672  1.00  0.00           C
ATOM   1714  O   ASN   100     -10.168  19.108   2.869  1.00  0.00           O
ATOM   1715  CB  ASN   100      -7.369  19.453   1.234  1.00  0.00           C
ATOM   1716 1HB  ASN   100      -7.415  20.088   0.349  1.00  0.00           H
ATOM   1717 2HB  ASN   100      -7.450  20.096   2.110  1.00  0.00           H
ATOM   1718  CG  ASN   100      -6.006  18.758   1.291  1.00  0.00           C
ATOM   1719  OD1 ASN   100      -5.893  17.536   1.348  1.00  0.00           O
ATOM   1720  ND2 ASN   100      -4.934  19.523   1.340  1.00  0.00           N
ATOM   1721 1HD2 ASN   100      -4.018  19.087   1.380  1.00  0.00           H
ATOM   1722 2HD2 ASN   100      -5.025  20.526   1.440  1.00  0.00           H
ATOM   1723  N   LEU   101     -10.703  19.638   0.746  1.00  0.00           N
ATOM   1724  H   LEU   101     -10.409  19.647  -0.222  1.00  0.00           H
ATOM   1725  CA  LEU   101     -12.086  20.050   1.048  1.00  0.00           C
ATOM   1726  HA  LEU   101     -12.074  20.700   1.925  1.00  0.00           H
ATOM   1727  C   LEU   101     -12.952  18.831   1.401  1.00  0.00           C
ATOM   1728  O   LEU   101     -13.612  18.825   2.435  1.00  0.00           O
ATOM   1729  CB  LEU   101     -12.658  20.846  -0.145  1.00  0.00           C
ATOM   1730 1HB  LEU   101     -12.067  21.753  -0.271  1.00  0.00           H
ATOM   1731 2HB  LEU   101     -12.547  20.250  -1.051  1.00  0.00           H
ATOM   1732  CG  LEU   101     -14.150  21.235  -0.016  1.00  0.00           C
ATOM   1733  HG  LEU   101     -14.750  20.326   0.036  1.00  0.00           H
ATOM   1734  CD1 LEU   101     -14.449  22.084   1.230  1.00  0.00           C
ATOM   1735 1HD1 LEU   101     -14.180  21.545   2.137  1.00  0.00           H
ATOM   1736 2HD1 LEU   101     -13.899  23.021   1.185  1.00  0.00           H
ATOM   1737 3HD1 LEU   101     -15.516  22.301   1.274  1.00  0.00           H
ATOM   1738  CD2 LEU   101     -14.582  22.010  -1.270  1.00  0.00           C
ATOM   1739 1HD2 LEU   101     -14.016  22.938  -1.355  1.00  0.00           H
ATOM   1740 2HD2 LEU   101     -14.412  21.402  -2.159  1.00  0.00           H
ATOM   1741 3HD2 LEU   101     -15.645  22.245  -1.209  1.00  0.00           H
ATOM   1742  N   LEU   102     -12.874  17.765   0.598  1.00  0.00           N
ATOM   1743  H   LEU   102     -12.318  17.855  -0.247  1.00  0.00           H
ATOM   1744  CA  LEU   102     -13.653  16.534   0.783  1.00  0.00           C
ATOM   1745  HA  LEU   102     -14.709  16.805   0.839  1.00  0.00           H
ATOM   1746  C   LEU   102     -13.349  15.795   2.096  1.00  0.00           C
ATOM   1747  O   LEU   102     -14.203  15.054   2.580  1.00  0.00           O
ATOM   1748  CB  LEU   102     -13.417  15.615  -0.430  1.00  0.00           C
ATOM   1749 1HB  LEU   102     -12.344  15.456  -0.535  1.00  0.00           H
ATOM   1750 2HB  LEU   102     -13.873  14.644  -0.231  1.00  0.00           H
ATOM   1751  CG  LEU   102     -13.983  16.155  -1.759  1.00  0.00           C
ATOM   1752  HG  LEU   102     -13.654  17.181  -1.915  1.00  0.00           H
ATOM   1753  CD1 LEU   102     -13.448  15.303  -2.919  1.00  0.00           C
ATOM   1754 1HD1 LEU   102     -12.362  15.380  -2.961  1.00  0.00           H
ATOM   1755 2HD1 LEU   102     -13.728  14.259  -2.780  1.00  0.00           H
ATOM   1756 3HD1 LEU   102     -13.856  15.664  -3.863  1.00  0.00           H
ATOM   1757  CD2 LEU   102     -15.516  16.149  -1.764  1.00  0.00           C
ATOM   1758 1HD2 LEU   102     -15.891  15.140  -1.592  1.00  0.00           H
ATOM   1759 2HD2 LEU   102     -15.897  16.811  -0.992  1.00  0.00           H
ATOM   1760 3HD2 LEU   102     -15.877  16.516  -2.722  1.00  0.00           H
ATOM   1761  N   GLN   103     -12.165  15.988   2.688  1.00  0.00           N
ATOM   1762  H   GLN   103     -11.474  16.530   2.188  1.00  0.00           H
ATOM   1763  CA  GLN   103     -11.830  15.474   4.022  1.00  0.00           C
ATOM   1764  HA  GLN   103     -12.285  14.486   4.131  1.00  0.00           H
ATOM   1765  C   GLN   103     -12.402  16.352   5.157  1.00  0.00           C
ATOM   1766  O   GLN   103     -12.442  15.909   6.304  1.00  0.00           O
ATOM   1767  CB  GLN   103     -10.299  15.319   4.146  1.00  0.00           C
ATOM   1768 1HB  GLN   103      -9.895  14.941   3.206  1.00  0.00           H
ATOM   1769 2HB  GLN   103      -9.856  16.297   4.338  1.00  0.00           H
ATOM   1770  CG  GLN   103      -9.900  14.331   5.261  1.00  0.00           C
ATOM   1771 1HG  GLN   103     -10.415  14.572   6.183  1.00  0.00           H
ATOM   1772 2HG  GLN   103     -10.199  13.323   4.971  1.00  0.00           H
ATOM   1773  CD  GLN   103      -8.406  14.339   5.567  1.00  0.00           C
ATOM   1774  OE1 GLN   103      -7.655  13.493   5.101  1.00  0.00           O
ATOM   1775  NE2 GLN   103      -7.915  15.285   6.337  1.00  0.00           N
ATOM   1776 1HE2 GLN   103      -6.936  15.229   6.603  1.00  0.00           H
ATOM   1777 2HE2 GLN   103      -8.543  15.954   6.777  1.00  0.00           H
ATOM   1778  N   TRP   104     -12.837  17.587   4.890  1.00  0.00           N
ATOM   1779  H   TRP   104     -12.812  17.932   3.936  1.00  0.00           H
ATOM   1780  CA  TRP   104     -13.564  18.407   5.867  1.00  0.00           C
ATOM   1781  HA  TRP   104     -13.245  18.139   6.875  1.00  0.00           H
ATOM   1782  C   TRP   104     -15.086  18.178   5.814  1.00  0.00           C
ATOM   1783  O   TRP   104     -15.719  18.146   6.874  1.00  0.00           O
ATOM   1784  CB  TRP   104     -13.227  19.891   5.664  1.00  0.00           C
ATOM   1785 1HB  TRP   104     -12.147  20.025   5.719  1.00  0.00           H
ATOM   1786 2HB  TRP   104     -13.560  20.210   4.675  1.00  0.00           H
ATOM   1787  CG  TRP   104     -13.872  20.766   6.695  1.00  0.00           C
ATOM   1788  CD1 TRP   104     -15.117  21.280   6.602  1.00  0.00           C
ATOM   1789  HD1 TRP   104     -15.784  21.152   5.755  1.00  0.00           H
ATOM   1790  CD2 TRP   104     -13.392  21.127   8.028  1.00  0.00           C
ATOM   1791  NE1 TRP   104     -15.453  21.898   7.787  1.00  0.00           N
ATOM   1792  HE1 TRP   104     -16.378  22.276   7.946  1.00  0.00           H
ATOM   1793  CE2 TRP   104     -14.432  21.831   8.708  1.00  0.00           C
ATOM   1794  CE3 TRP   104     -12.200  20.896   8.749  1.00  0.00           C
ATOM   1795  HE3 TRP   104     -11.394  20.354   8.277  1.00  0.00           H
ATOM   1796  CZ2 TRP   104     -14.297  22.281  10.031  1.00  0.00           C
ATOM   1797  HZ2 TRP   104     -15.107  22.794  10.528  1.00  0.00           H
ATOM   1798  CZ3 TRP   104     -12.049  21.355  10.071  1.00  0.00           C
ATOM   1799  HZ3 TRP   104     -11.130  21.155  10.603  1.00  0.00           H
ATOM   1800  CH2 TRP   104     -13.092  22.047  10.711  1.00  0.00           C
ATOM   1801  HH2 TRP   104     -12.973  22.390  11.730  1.00  0.00           H
ATOM   1802  N   ASP   105     -15.659  18.007   4.611  1.00  0.00           N
ATOM   1803  H   ASP   105     -15.065  18.108   3.793  1.00  0.00           H
ATOM   1804  CA  ASP   105     -17.100  17.804   4.381  1.00  0.00           C
ATOM   1805  HA  ASP   105     -17.611  18.753   4.559  1.00  0.00           H
ATOM   1806  C   ASP   105     -17.687  16.759   5.346  1.00  0.00           C
ATOM   1807  O   ASP   105     -17.272  15.597   5.369  1.00  0.00           O
ATOM   1808  CB  ASP   105     -17.373  17.394   2.925  1.00  0.00           C
ATOM   1809 1HB  ASP   105     -16.664  16.618   2.627  1.00  0.00           H
ATOM   1810 2HB  ASP   105     -18.373  16.959   2.869  1.00  0.00           H
ATOM   1811  CG  ASP   105     -17.328  18.560   1.932  1.00  0.00           C
ATOM   1812  OD1 ASP   105     -16.618  18.405   0.911  1.00  0.00           O
ATOM   1813  OD2 ASP   105     -18.097  19.531   2.121  1.00  0.00           O
ATOM   1814  N   ASN   106     -18.614  17.206   6.196  1.00  0.00           N
ATOM   1815  H   ASN   106     -18.934  18.156   6.077  1.00  0.00           H
ATOM   1816  CA  ASN   106     -18.906  16.548   7.472  1.00  0.00           C
ATOM   1817  HA  ASN   106     -17.969  16.472   8.025  1.00  0.00           H
ATOM   1818  C   ASN   106     -19.441  15.118   7.292  1.00  0.00           C
ATOM   1819  O   ASN   106     -20.446  14.900   6.612  1.00  0.00           O
ATOM   1820  CB  ASN   106     -19.871  17.418   8.294  1.00  0.00           C
ATOM   1821 1HB  ASN   106     -20.726  17.688   7.674  1.00  0.00           H
ATOM   1822 2HB  ASN   106     -20.241  16.825   9.130  1.00  0.00           H
ATOM   1823  CG  ASN   106     -19.261  18.696   8.875  1.00  0.00           C
ATOM   1824  OD1 ASN   106     -19.878  19.361   9.695  1.00  0.00           O
ATOM   1825  ND2 ASN   106     -18.066  19.106   8.491  1.00  0.00           N
ATOM   1826 1HD2 ASN   106     -17.682  19.929   8.919  1.00  0.00           H
ATOM   1827 2HD2 ASN   106     -17.501  18.572   7.839  1.00  0.00           H
ATOM   1828  N   ASN   107     -18.753  14.144   7.900  1.00  0.00           N
ATOM   1829  H   ASN   107     -17.950  14.437   8.442  1.00  0.00           H
ATOM   1830  CA  ASN   107     -18.980  12.688   7.843  1.00  0.00           C
ATOM   1831  HA  ASN   107     -18.355  12.245   8.621  1.00  0.00           H
ATOM   1832  C   ASN   107     -18.529  12.060   6.511  1.00  0.00           C
ATOM   1833  O   ASN   107     -17.833  11.047   6.543  1.00  0.00           O
ATOM   1834  CB  ASN   107     -20.436  12.289   8.159  1.00  0.00           C
ATOM   1835 1HB  ASN   107     -21.111  12.622   7.373  1.00  0.00           H
ATOM   1836 2HB  ASN   107     -20.498  11.201   8.196  1.00  0.00           H
ATOM   1837  CG  ASN   107     -20.903  12.834   9.498  1.00  0.00           C
ATOM   1838  OD1 ASN   107     -20.604  12.272  10.543  1.00  0.00           O
ATOM   1839  ND2 ASN   107     -21.629  13.935   9.500  1.00  0.00           N
ATOM   1840 1HD2 ASN   107     -21.906  14.323  10.390  1.00  0.00           H
ATOM   1841 2HD2 ASN   107     -21.939  14.342   8.629  1.00  0.00           H
ATOM   1842  N   LEU   108     -18.909  12.655   5.369  1.00  0.00           N
ATOM   1843  H   LEU   108     -19.463  13.498   5.465  1.00  0.00           H
ATOM   1844  CA  LEU   108     -18.608  12.246   3.986  1.00  0.00           C
ATOM   1845  HA  LEU   108     -17.535  12.392   3.844  1.00  0.00           H
ATOM   1846  C   LEU   108     -19.317  13.134   2.950  1.00  0.00           C
ATOM   1847  O   LEU   108     -20.391  13.683   3.207  1.00  0.00           O
ATOM   1848  CB  LEU   108     -18.904  10.749   3.694  1.00  0.00           C
ATOM   1849 1HB  LEU   108     -18.460  10.530   2.722  1.00  0.00           H
ATOM   1850 2HB  LEU   108     -18.373  10.108   4.391  1.00  0.00           H
ATOM   1851  CG  LEU   108     -20.387  10.306   3.630  1.00  0.00           C
ATOM   1852  HG  LEU   108     -20.924  10.930   2.914  1.00  0.00           H
ATOM   1853  CD1 LEU   108     -20.452   8.857   3.131  1.00  0.00           C
ATOM   1854 1HD1 LEU   108     -19.971   8.776   2.156  1.00  0.00           H
ATOM   1855 2HD1 LEU   108     -19.947   8.202   3.840  1.00  0.00           H
ATOM   1856 3HD1 LEU   108     -21.492   8.543   3.031  1.00  0.00           H
ATOM   1857  CD2 LEU   108     -21.114  10.376   4.982  1.00  0.00           C
ATOM   1858 1HD2 LEU   108     -20.552   9.832   5.742  1.00  0.00           H
ATOM   1859 2HD2 LEU   108     -21.236  11.411   5.287  1.00  0.00           H
ATOM   1860 3HD2 LEU   108     -22.108   9.936   4.893  1.00  0.00           H
ATOM   1861  N   HIS   109     -18.767  13.179   1.742  1.00  0.00           N
ATOM   1862  H   HIS   109     -17.894  12.666   1.623  1.00  0.00           H
ATOM   1863  CA  HIS   109     -19.531  13.410   0.513  1.00  0.00           C
ATOM   1864  HA  HIS   109     -20.533  13.757   0.763  1.00  0.00           H
ATOM   1865  C   HIS   109     -19.732  12.062  -0.221  1.00  0.00           C
ATOM   1866  O   HIS   109     -19.538  10.996   0.368  1.00  0.00           O
ATOM   1867  CB  HIS   109     -18.815  14.496  -0.328  1.00  0.00           C
ATOM   1868 1HB  HIS   109     -17.773  14.568  -0.013  1.00  0.00           H
ATOM   1869 2HB  HIS   109     -18.794  14.223  -1.382  1.00  0.00           H
ATOM   1870  CG  HIS   109     -19.436  15.873  -0.250  1.00  0.00           C
ATOM   1871  ND1 HIS   109     -18.761  17.066  -0.349  1.00  0.00           N
ATOM   1872  HD1 HIS   109     -17.756  17.225  -0.267  1.00  0.00           H
ATOM   1873  CD2 HIS   109     -20.771  16.188  -0.178  1.00  0.00           C
ATOM   1874  HD2 HIS   109     -21.587  15.481  -0.140  1.00  0.00           H
ATOM   1875  CE1 HIS   109     -19.657  18.059  -0.338  1.00  0.00           C
ATOM   1876  HE1 HIS   109     -19.382  19.106  -0.376  1.00  0.00           H
ATOM   1877  NE2 HIS   109     -20.907  17.581  -0.205  1.00  0.00           N
ATOM   1878  N   THR   110     -20.131  12.072  -1.500  1.00  0.00           N
ATOM   1879  H   THR   110     -20.266  12.957  -1.970  1.00  0.00           H
ATOM   1880  CA  THR   110     -20.164  10.854  -2.327  1.00  0.00           C
ATOM   1881  HA  THR   110     -20.587  10.048  -1.727  1.00  0.00           H
ATOM   1882  C   THR   110     -18.743  10.420  -2.704  1.00  0.00           C
ATOM   1883  O   THR   110     -17.761  11.073  -2.355  1.00  0.00           O
ATOM   1884  CB  THR   110     -21.057  11.053  -3.555  1.00  0.00           C
ATOM   1885  HB  THR   110     -21.116  10.116  -4.112  1.00  0.00           H
ATOM   1886  OG1 THR   110     -20.479  12.039  -4.369  1.00  0.00           O
ATOM   1887  HG1 THR   110     -21.168  12.665  -4.647  1.00  0.00           H
ATOM   1888  CG2 THR   110     -22.477  11.471  -3.174  1.00  0.00           C
ATOM   1889 1HG2 THR   110     -22.872  10.792  -2.417  1.00  0.00           H
ATOM   1890 2HG2 THR   110     -22.494  12.490  -2.783  1.00  0.00           H
ATOM   1891 3HG2 THR   110     -23.116  11.412  -4.052  1.00  0.00           H
ATOM   1892  N   ILE   111     -18.608   9.301  -3.417  1.00  0.00           N
ATOM   1893  H   ILE   111     -19.434   8.758  -3.616  1.00  0.00           H
ATOM   1894  CA  ILE   111     -17.293   8.772  -3.844  1.00  0.00           C
ATOM   1895  HA  ILE   111     -16.586   8.901  -3.021  1.00  0.00           H
ATOM   1896  C   ILE   111     -16.695   9.595  -5.006  1.00  0.00           C
ATOM   1897  O   ILE   111     -15.491   9.541  -5.228  1.00  0.00           O
ATOM   1898  CB  ILE   111     -17.389   7.244  -4.137  1.00  0.00           C
ATOM   1899  HB  ILE   111     -18.009   7.094  -5.023  1.00  0.00           H
ATOM   1900  CG1 ILE   111     -18.054   6.503  -2.945  1.00  0.00           C
ATOM   1901 1HG1 ILE   111     -17.502   6.728  -2.033  1.00  0.00           H
ATOM   1902 2HG1 ILE   111     -19.072   6.870  -2.818  1.00  0.00           H
ATOM   1903  CG2 ILE   111     -15.998   6.634  -4.419  1.00  0.00           C
ATOM   1904 1HG2 ILE   111     -15.541   7.094  -5.292  1.00  0.00           H
ATOM   1905 2HG2 ILE   111     -15.344   6.768  -3.556  1.00  0.00           H
ATOM   1906 3HG2 ILE   111     -16.081   5.572  -4.647  1.00  0.00           H
ATOM   1907  CD1 ILE   111     -18.162   4.978  -3.080  1.00  0.00           C
ATOM   1908 1HD1 ILE   111     -18.616   4.717  -4.037  1.00  0.00           H
ATOM   1909 2HD1 ILE   111     -17.180   4.513  -2.996  1.00  0.00           H
ATOM   1910 3HD1 ILE   111     -18.789   4.591  -2.275  1.00  0.00           H
ATOM   1911  N   ILE   112     -17.508  10.370  -5.743  1.00  0.00           N
ATOM   1912  H   ILE   112     -18.467  10.414  -5.433  1.00  0.00           H
ATOM   1913  CA  ILE   112     -17.098  11.326  -6.816  1.00  0.00           C
ATOM   1914  HA  ILE   112     -18.000  11.797  -7.205  1.00  0.00           H
ATOM   1915  C   ILE   112     -16.521  10.647  -8.083  1.00  0.00           C
ATOM   1916  O   ILE   112     -16.430  11.272  -9.138  1.00  0.00           O
ATOM   1917  CB  ILE   112     -16.255  12.472  -6.184  1.00  0.00           C
ATOM   1918  HB  ILE   112     -15.516  12.044  -5.506  1.00  0.00           H
ATOM   1919  CG1 ILE   112     -17.234  13.348  -5.359  1.00  0.00           C
ATOM   1920 1HG1 ILE   112     -17.905  13.880  -6.036  1.00  0.00           H
ATOM   1921 2HG1 ILE   112     -17.845  12.712  -4.721  1.00  0.00           H
ATOM   1922  CG2 ILE   112     -15.484  13.344  -7.190  1.00  0.00           C
ATOM   1923 1HG2 ILE   112     -14.783  12.733  -7.759  1.00  0.00           H
ATOM   1924 2HG2 ILE   112     -16.177  13.839  -7.869  1.00  0.00           H
ATOM   1925 3HG2 ILE   112     -14.901  14.098  -6.665  1.00  0.00           H
ATOM   1926  CD1 ILE   112     -16.566  14.363  -4.434  1.00  0.00           C
ATOM   1927 1HD1 ILE   112     -15.889  13.841  -3.759  1.00  0.00           H
ATOM   1928 2HD1 ILE   112     -16.021  15.112  -5.005  1.00  0.00           H
ATOM   1929 3HD1 ILE   112     -17.337  14.864  -3.847  1.00  0.00           H
ATOM   1930  N   TYR   113     -16.265   9.343  -7.996  1.00  0.00           N
ATOM   1931  H   TYR   113     -16.220   9.001  -7.045  1.00  0.00           H
ATOM   1932  CA  TYR   113     -16.158   8.316  -9.037  1.00  0.00           C
ATOM   1933  HA  TYR   113     -15.100   8.082  -9.152  1.00  0.00           H
ATOM   1934  C   TYR   113     -16.708   8.660 -10.447  1.00  0.00           C
ATOM   1935  O   TYR   113     -17.802   9.201 -10.625  1.00  0.00           O
ATOM   1936  CB  TYR   113     -16.843   7.071  -8.450  1.00  0.00           C
ATOM   1937 1HB  TYR   113     -16.267   6.728  -7.590  1.00  0.00           H
ATOM   1938 2HB  TYR   113     -17.830   7.360  -8.082  1.00  0.00           H
ATOM   1939  CG  TYR   113     -17.016   5.903  -9.396  1.00  0.00           C
ATOM   1940  CD1 TYR   113     -15.907   5.123  -9.770  1.00  0.00           C
ATOM   1941  HD1 TYR   113     -14.926   5.338  -9.370  1.00  0.00           H
ATOM   1942  CD2 TYR   113     -18.298   5.585  -9.882  1.00  0.00           C
ATOM   1943  HD2 TYR   113     -19.150   6.178  -9.587  1.00  0.00           H
ATOM   1944  CE1 TYR   113     -16.079   4.034 -10.642  1.00  0.00           C
ATOM   1945  HE1 TYR   113     -15.235   3.419 -10.904  1.00  0.00           H
ATOM   1946  CE2 TYR   113     -18.477   4.495 -10.752  1.00  0.00           C
ATOM   1947  HE2 TYR   113     -19.461   4.261 -11.130  1.00  0.00           H
ATOM   1948  CZ  TYR   113     -17.363   3.723 -11.144  1.00  0.00           C
ATOM   1949  OH  TYR   113     -17.531   2.675 -11.994  1.00  0.00           O
ATOM   1950  HH  TYR   113     -18.470   2.543 -12.200  1.00  0.00           H
ATOM   1951  N   GLY   114     -15.927   8.282 -11.470  1.00  0.00           N
ATOM   1952  H   GLY   114     -15.106   7.744 -11.246  1.00  0.00           H
ATOM   1953  CA  GLY   114     -16.210   8.535 -12.888  1.00  0.00           C
ATOM   1954 1HA  GLY   114     -16.490   9.579 -13.015  1.00  0.00           H
ATOM   1955 2HA  GLY   114     -15.323   8.316 -13.473  1.00  0.00           H
ATOM   1956  C   GLY   114     -17.347   7.689 -13.458  1.00  0.00           C
ATOM   1957  O   GLY   114     -17.701   6.662 -12.895  1.00  0.00           O
ATOM   1958  N   GLN   115     -17.917   8.146 -14.577  1.00  0.00           N
ATOM   1959  H   GLN   115     -17.514   8.987 -14.984  1.00  0.00           H
ATOM   1960  CA  GLN   115     -19.064   7.576 -15.307  1.00  0.00           C
ATOM   1961  HA  GLN   115     -19.168   8.142 -16.233  1.00  0.00           H
ATOM   1962  C   GLN   115     -20.396   7.784 -14.563  1.00  0.00           C
ATOM   1963  O   GLN   115     -21.396   8.089 -15.214  1.00  0.00           O
ATOM   1964  CB  GLN   115     -18.839   6.101 -15.713  1.00  0.00           C
ATOM   1965 1HB  GLN   115     -18.732   5.472 -14.830  1.00  0.00           H
ATOM   1966 2HB  GLN   115     -19.719   5.752 -16.256  1.00  0.00           H
ATOM   1967  CG  GLN   115     -17.608   5.933 -16.627  1.00  0.00           C
ATOM   1968 1HG  GLN   115     -17.747   6.546 -17.518  1.00  0.00           H
ATOM   1969 2HG  GLN   115     -16.715   6.286 -16.114  1.00  0.00           H
ATOM   1970  CD  GLN   115     -17.360   4.482 -17.044  1.00  0.00           C
ATOM   1971  OE1 GLN   115     -17.225   3.588 -16.224  1.00  0.00           O
ATOM   1972  NE2 GLN   115     -17.277   4.181 -18.321  1.00  0.00           N
ATOM   1973 1HE2 GLN   115     -17.096   3.216 -18.557  1.00  0.00           H
ATOM   1974 2HE2 GLN   115     -17.417   4.891 -19.037  1.00  0.00           H
ATOM   1975  N   ASP   116     -20.410   7.710 -13.228  1.00  0.00           N
ATOM   1976  H   ASP   116     -19.570   7.372 -12.764  1.00  0.00           H
ATOM   1977  CA  ASP   116     -21.519   8.141 -12.366  1.00  0.00           C
ATOM   1978  HA  ASP   116     -22.434   7.657 -12.705  1.00  0.00           H
ATOM   1979  C   ASP   116     -21.735   9.661 -12.467  1.00  0.00           C
ATOM   1980  O   ASP   116     -22.755  10.089 -13.010  1.00  0.00           O
ATOM   1981  CB  ASP   116     -21.242   7.678 -10.926  1.00  0.00           C
ATOM   1982 1HB  ASP   116     -21.063   6.601 -10.942  1.00  0.00           H
ATOM   1983 2HB  ASP   116     -20.337   8.158 -10.551  1.00  0.00           H
ATOM   1984  CG  ASP   116     -22.397   7.968  -9.963  1.00  0.00           C
ATOM   1985  OD1 ASP   116     -23.043   6.987  -9.518  1.00  0.00           O
ATOM   1986  OD2 ASP   116     -22.628   9.155  -9.639  1.00  0.00           O
ATOM   1987  N   TRP   117     -20.762  10.466 -12.011  1.00  0.00           N
ATOM   1988  H   TRP   117     -19.980  10.015 -11.550  1.00  0.00           H
ATOM   1989  CA  TRP   117     -20.667  11.922 -12.213  1.00  0.00           C
ATOM   1990  HA  TRP   117     -19.801  12.272 -11.648  1.00  0.00           H
ATOM   1991  C   TRP   117     -21.880  12.696 -11.650  1.00  0.00           C
ATOM   1992  O   TRP   117     -21.815  13.226 -10.540  1.00  0.00           O
ATOM   1993  CB  TRP   117     -20.364  12.189 -13.705  1.00  0.00           C
ATOM   1994 1HB  TRP   117     -19.492  11.589 -13.969  1.00  0.00           H
ATOM   1995 2HB  TRP   117     -21.189  11.813 -14.310  1.00  0.00           H
ATOM   1996  CG  TRP   117     -20.074  13.591 -14.174  1.00  0.00           C
ATOM   1997  CD1 TRP   117     -20.359  14.755 -13.540  1.00  0.00           C
ATOM   1998  HD1 TRP   117     -20.828  14.855 -12.572  1.00  0.00           H
ATOM   1999  CD2 TRP   117     -19.467  13.987 -15.447  1.00  0.00           C
ATOM   2000  NE1 TRP   117     -20.011  15.824 -14.340  1.00  0.00           N
ATOM   2001  HE1 TRP   117     -20.273  16.792 -14.130  1.00  0.00           H
ATOM   2002  CE2 TRP   117     -19.434  15.411 -15.519  1.00  0.00           C
ATOM   2003  CE3 TRP   117     -18.962  13.283 -16.564  1.00  0.00           C
ATOM   2004  HE3 TRP   117     -18.977  12.203 -16.556  1.00  0.00           H
ATOM   2005  CZ2 TRP   117     -18.929  16.101 -16.631  1.00  0.00           C
ATOM   2006  HZ2 TRP   117     -18.931  17.183 -16.648  1.00  0.00           H
ATOM   2007  CZ3 TRP   117     -18.441  13.964 -17.683  1.00  0.00           C
ATOM   2008  HZ3 TRP   117     -18.053  13.402 -18.520  1.00  0.00           H
ATOM   2009  CH2 TRP   117     -18.420  15.370 -17.718  1.00  0.00           C
ATOM   2010  HH2 TRP   117     -18.020  15.890 -18.579  1.00  0.00           H
ATOM   2011  N   ALA   118     -22.975  12.818 -12.411  1.00  0.00           N
ATOM   2012  H   ALA   118     -22.986  12.295 -13.277  1.00  0.00           H
ATOM   2013  CA  ALA   118     -24.121  13.675 -12.098  1.00  0.00           C
ATOM   2014  HA  ALA   118     -23.756  14.693 -11.946  1.00  0.00           H
ATOM   2015  C   ALA   118     -24.862  13.272 -10.809  1.00  0.00           C
ATOM   2016  O   ALA   118     -25.265  14.153 -10.048  1.00  0.00           O
ATOM   2017  CB  ALA   118     -25.059  13.687 -13.313  1.00  0.00           C
ATOM   2018 1HB  ALA   118     -24.516  14.005 -14.205  1.00  0.00           H
ATOM   2019 2HB  ALA   118     -25.479  12.695 -13.482  1.00  0.00           H
ATOM   2020 3HB  ALA   118     -25.876  14.389 -13.138  1.00  0.00           H
ATOM   2021  N   ARG   119     -25.002  11.970 -10.516  1.00  0.00           N
ATOM   2022  H   ARG   119     -24.622  11.283 -11.155  1.00  0.00           H
ATOM   2023  CA  ARG   119     -25.602  11.508  -9.253  1.00  0.00           C
ATOM   2024  HA  ARG   119     -26.540  12.046  -9.103  1.00  0.00           H
ATOM   2025  C   ARG   119     -24.683  11.838  -8.067  1.00  0.00           C
ATOM   2026  O   ARG   119     -25.126  12.488  -7.116  1.00  0.00           O
ATOM   2027  CB  ARG   119     -25.934  10.009  -9.333  1.00  0.00           C
ATOM   2028 1HB  ARG   119     -26.596   9.831 -10.180  1.00  0.00           H
ATOM   2029 2HB  ARG   119     -25.022   9.449  -9.506  1.00  0.00           H
ATOM   2030  CG  ARG   119     -26.628   9.495  -8.061  1.00  0.00           C
ATOM   2031 1HG  ARG   119     -26.103   9.848  -7.175  1.00  0.00           H
ATOM   2032 2HG  ARG   119     -27.648   9.881  -8.032  1.00  0.00           H
ATOM   2033  CD  ARG   119     -26.666   7.965  -8.011  1.00  0.00           C
ATOM   2034 1HD  ARG   119     -27.314   7.653  -7.191  1.00  0.00           H
ATOM   2035 2HD  ARG   119     -27.097   7.585  -8.939  1.00  0.00           H
ATOM   2036  NE  ARG   119     -25.317   7.399  -7.831  1.00  0.00           N
ATOM   2037  HE  ARG   119     -24.742   7.282  -8.669  1.00  0.00           H
ATOM   2038  CZ  ARG   119     -24.762   7.003  -6.696  1.00  0.00           C
ATOM   2039  NH1 ARG   119     -23.611   6.380  -6.737  1.00  0.00           N
ATOM   2040 1HH1 ARG   119     -23.149   6.277  -7.637  1.00  0.00           H
ATOM   2041 2HH1 ARG   119     -23.212   6.010  -5.882  1.00  0.00           H
ATOM   2042  NH2 ARG   119     -25.294   7.211  -5.513  1.00  0.00           N
ATOM   2043 1HH2 ARG   119     -26.083   7.844  -5.393  1.00  0.00           H
ATOM   2044 2HH2 ARG   119     -24.810   6.848  -4.697  1.00  0.00           H
ATOM   2045  N   ALA   120     -23.397  11.473  -8.144  1.00  0.00           N
ATOM   2046  H   ALA   120     -23.119  10.832  -8.892  1.00  0.00           H
ATOM   2047  CA  ALA   120     -22.380  11.829  -7.150  1.00  0.00           C
ATOM   2048  HA  ALA   120     -22.618  11.308  -6.224  1.00  0.00           H
ATOM   2049  C   ALA   120     -22.347  13.340  -6.834  1.00  0.00           C
ATOM   2050  O   ALA   120     -22.269  13.723  -5.660  1.00  0.00           O
ATOM   2051  CB  ALA   120     -21.024  11.315  -7.655  1.00  0.00           C
ATOM   2052 1HB  ALA   120     -21.057  10.230  -7.774  1.00  0.00           H
ATOM   2053 2HB  ALA   120     -20.776  11.765  -8.616  1.00  0.00           H
ATOM   2054 3HB  ALA   120     -20.245  11.565  -6.939  1.00  0.00           H
ATOM   2055  N   ALA   121     -22.468  14.190  -7.857  1.00  0.00           N
ATOM   2056  H   ALA   121     -22.443  13.803  -8.796  1.00  0.00           H
ATOM   2057  CA  ALA   121     -22.606  15.639  -7.724  1.00  0.00           C
ATOM   2058  HA  ALA   121     -21.799  16.022  -7.094  1.00  0.00           H
ATOM   2059  C   ALA   121     -23.931  16.044  -7.049  1.00  0.00           C
ATOM   2060  O   ALA   121     -23.923  16.699  -6.012  1.00  0.00           O
ATOM   2061  CB  ALA   121     -22.453  16.254  -9.122  1.00  0.00           C
ATOM   2062 1HB  ALA   121     -21.487  15.977  -9.547  1.00  0.00           H
ATOM   2063 2HB  ALA   121     -23.248  15.915  -9.785  1.00  0.00           H
ATOM   2064 3HB  ALA   121     -22.500  17.339  -9.043  1.00  0.00           H
ATOM   2065  N   HIS   122     -25.085  15.636  -7.575  1.00  0.00           N
ATOM   2066  H   HIS   122     -25.069  15.092  -8.437  1.00  0.00           H
ATOM   2067  CA  HIS   122     -26.379  16.138  -7.091  1.00  0.00           C
ATOM   2068  HA  HIS   122     -26.255  17.193  -6.855  1.00  0.00           H
ATOM   2069  C   HIS   122     -26.866  15.540  -5.755  1.00  0.00           C
ATOM   2070  O   HIS   122     -27.758  16.114  -5.130  1.00  0.00           O
ATOM   2071  CB  HIS   122     -27.410  16.055  -8.225  1.00  0.00           C
ATOM   2072 1HB  HIS   122     -27.498  15.020  -8.558  1.00  0.00           H
ATOM   2073 2HB  HIS   122     -28.381  16.369  -7.840  1.00  0.00           H
ATOM   2074  CG  HIS   122     -27.063  16.940  -9.405  1.00  0.00           C
ATOM   2075  ND1 HIS   122     -27.429  16.735 -10.715  1.00  0.00           N
ATOM   2076  HD1 HIS   122     -28.039  16.007 -11.062  1.00  0.00           H
ATOM   2077  CD2 HIS   122     -26.326  18.098  -9.379  1.00  0.00           C
ATOM   2078  HD2 HIS   122     -25.889  18.557  -8.504  1.00  0.00           H
ATOM   2079  CE1 HIS   122     -26.919  17.735 -11.453  1.00  0.00           C
ATOM   2080  HE1 HIS   122     -27.068  17.846 -12.519  1.00  0.00           H
ATOM   2081  NE2 HIS   122     -26.230  18.593 -10.682  1.00  0.00           N
ATOM   2082  N   GLN   123     -26.252  14.466  -5.248  1.00  0.00           N
ATOM   2083  H   GLN   123     -25.608  13.945  -5.839  1.00  0.00           H
ATOM   2084  CA  GLN   123     -26.360  14.111  -3.826  1.00  0.00           C
ATOM   2085  HA  GLN   123     -27.381  14.296  -3.482  1.00  0.00           H
ATOM   2086  C   GLN   123     -25.460  14.992  -2.936  1.00  0.00           C
ATOM   2087  O   GLN   123     -25.815  15.257  -1.791  1.00  0.00           O
ATOM   2088  CB  GLN   123     -26.046  12.619  -3.630  1.00  0.00           C
ATOM   2089 1HB  GLN   123     -25.143  12.362  -4.180  1.00  0.00           H
ATOM   2090 2HB  GLN   123     -25.872  12.437  -2.569  1.00  0.00           H
ATOM   2091  CG  GLN   123     -27.207  11.726  -4.101  1.00  0.00           C
ATOM   2092 1HG  GLN   123     -28.117  12.039  -3.590  1.00  0.00           H
ATOM   2093 2HG  GLN   123     -27.353  11.853  -5.175  1.00  0.00           H
ATOM   2094  CD  GLN   123     -26.983  10.243  -3.805  1.00  0.00           C
ATOM   2095  OE1 GLN   123     -26.861   9.414  -4.697  1.00  0.00           O
ATOM   2096  NE2 GLN   123     -26.926   9.840  -2.553  1.00  0.00           N
ATOM   2097 1HE2 GLN   123     -26.840   8.848  -2.394  1.00  0.00           H
ATOM   2098 2HE2 GLN   123     -27.010  10.495  -1.783  1.00  0.00           H
ATOM   2099  N   SER   124     -24.338  15.505  -3.448  1.00  0.00           N
ATOM   2100  H   SER   124     -24.119  15.353  -4.423  1.00  0.00           H
ATOM   2101  CA  SER   124     -23.489  16.466  -2.720  1.00  0.00           C
ATOM   2102  HA  SER   124     -23.349  16.115  -1.698  1.00  0.00           H
ATOM   2103  C   SER   124     -24.166  17.848  -2.621  1.00  0.00           C
ATOM   2104  O   SER   124     -24.122  18.485  -1.567  1.00  0.00           O
ATOM   2105  CB  SER   124     -22.095  16.561  -3.369  1.00  0.00           C
ATOM   2106 1HB  SER   124     -22.165  17.036  -4.346  1.00  0.00           H
ATOM   2107 2HB  SER   124     -21.458  17.188  -2.747  1.00  0.00           H
ATOM   2108  OG  SER   124     -21.497  15.274  -3.506  1.00  0.00           O
ATOM   2109  HG  SER   124     -21.833  14.865  -4.322  1.00  0.00           H
ATOM   2110  N   SER   125     -24.904  18.269  -3.657  1.00  0.00           N
ATOM   2111  H   SER   125     -24.833  17.761  -4.535  1.00  0.00           H
ATOM   2112  CA  SER   125     -25.831  19.413  -3.591  1.00  0.00           C
ATOM   2113  HA  SER   125     -25.266  20.345  -3.536  1.00  0.00           H
ATOM   2114  C   SER   125     -26.755  19.346  -2.368  1.00  0.00           C
ATOM   2115  O   SER   125     -26.910  20.327  -1.641  1.00  0.00           O
ATOM   2116  CB  SER   125     -26.750  19.446  -4.824  1.00  0.00           C
ATOM   2117 1HB  SER   125     -27.383  18.559  -4.828  1.00  0.00           H
ATOM   2118 2HB  SER   125     -27.398  20.321  -4.753  1.00  0.00           H
ATOM   2119  OG  SER   125     -26.042  19.504  -6.045  1.00  0.00           O
ATOM   2120  HG  SER   125     -25.534  20.357  -6.020  1.00  0.00           H
ATOM   2121  N   LYS   126     -27.366  18.183  -2.121  1.00  0.00           N
ATOM   2122  H   LYS   126     -27.168  17.392  -2.723  1.00  0.00           H
ATOM   2123  CA  LYS   126     -28.289  17.986  -1.003  1.00  0.00           C
ATOM   2124  HA  LYS   126     -28.978  18.831  -0.968  1.00  0.00           H
ATOM   2125  C   LYS   126     -27.561  18.000   0.352  1.00  0.00           C
ATOM   2126  O   LYS   126     -28.102  18.547   1.313  1.00  0.00           O
ATOM   2127  CB  LYS   126     -29.118  16.712  -1.252  1.00  0.00           C
ATOM   2128 1HB  LYS   126     -28.457  15.883  -1.508  1.00  0.00           H
ATOM   2129 2HB  LYS   126     -29.666  16.456  -0.344  1.00  0.00           H
ATOM   2130  CG  LYS   126     -30.133  16.951  -2.386  1.00  0.00           C
ATOM   2131 1HG  LYS   126     -30.826  17.734  -2.071  1.00  0.00           H
ATOM   2132 2HG  LYS   126     -29.613  17.294  -3.281  1.00  0.00           H
ATOM   2133  CD  LYS   126     -30.935  15.696  -2.749  1.00  0.00           C
ATOM   2134 1HD  LYS   126     -30.260  14.942  -3.159  1.00  0.00           H
ATOM   2135 2HD  LYS   126     -31.417  15.301  -1.854  1.00  0.00           H
ATOM   2136  CE  LYS   126     -32.004  16.064  -3.788  1.00  0.00           C
ATOM   2137 1HE  LYS   126     -32.670  16.811  -3.346  1.00  0.00           H
ATOM   2138 2HE  LYS   126     -31.522  16.513  -4.661  1.00  0.00           H
ATOM   2139  NZ  LYS   126     -32.796  14.887  -4.214  1.00  0.00           N
ATOM   2140 1HZ  LYS   126     -32.237  14.248  -4.770  1.00  0.00           H
ATOM   2141 2HZ  LYS   126     -33.170  14.381  -3.414  1.00  0.00           H
ATOM   2142 3HZ  LYS   126     -33.588  15.160  -4.787  1.00  0.00           H
ATOM   2143  N   ASN   127     -26.320  17.507   0.439  1.00  0.00           N
ATOM   2144  H   ASN   127     -25.925  17.054  -0.379  1.00  0.00           H
ATOM   2145  CA  ASN   127     -25.489  17.646   1.646  1.00  0.00           C
ATOM   2146  HA  ASN   127     -26.052  17.265   2.500  1.00  0.00           H
ATOM   2147  C   ASN   127     -25.161  19.121   1.952  1.00  0.00           C
ATOM   2148  O   ASN   127     -25.373  19.578   3.077  1.00  0.00           O
ATOM   2149  CB  ASN   127     -24.202  16.806   1.521  1.00  0.00           C
ATOM   2150 1HB  ASN   127     -23.730  16.977   0.555  1.00  0.00           H
ATOM   2151 2HB  ASN   127     -23.503  17.135   2.291  1.00  0.00           H
ATOM   2152  CG  ASN   127     -24.427  15.309   1.714  1.00  0.00           C
ATOM   2153  OD1 ASN   127     -25.536  14.798   1.626  1.00  0.00           O
ATOM   2154  ND2 ASN   127     -23.384  14.560   2.018  1.00  0.00           N
ATOM   2155 1HD2 ASN   127     -23.563  13.591   2.250  1.00  0.00           H
ATOM   2156 2HD2 ASN   127     -22.478  14.974   2.175  1.00  0.00           H
ATOM   2157  N   GLN   128     -24.711  19.903   0.964  1.00  0.00           N
ATOM   2158  H   GLN   128     -24.554  19.492   0.042  1.00  0.00           H
ATOM   2159  CA  GLN   128     -24.436  21.333   1.172  1.00  0.00           C
ATOM   2160  HA  GLN   128     -23.760  21.440   2.022  1.00  0.00           H
ATOM   2161  C   GLN   128     -25.715  22.121   1.533  1.00  0.00           C
ATOM   2162  O   GLN   128     -25.664  23.042   2.352  1.00  0.00           O
ATOM   2163  CB  GLN   128     -23.754  21.934  -0.069  1.00  0.00           C
ATOM   2164 1HB  GLN   128     -24.412  21.811  -0.930  1.00  0.00           H
ATOM   2165 2HB  GLN   128     -23.628  23.003   0.100  1.00  0.00           H
ATOM   2166  CG  GLN   128     -22.376  21.335  -0.418  1.00  0.00           C
ATOM   2167 1HG  GLN   128     -22.487  20.277  -0.652  1.00  0.00           H
ATOM   2168 2HG  GLN   128     -22.007  21.824  -1.319  1.00  0.00           H
ATOM   2169  CD  GLN   128     -21.314  21.502   0.671  1.00  0.00           C
ATOM   2170  OE1 GLN   128     -20.922  22.607   1.025  1.00  0.00           O
ATOM   2171  NE2 GLN   128     -20.819  20.422   1.236  1.00  0.00           N
ATOM   2172 1HE2 GLN   128     -19.984  20.502   1.819  1.00  0.00           H
ATOM   2173 2HE2 GLN   128     -21.059  19.499   0.885  1.00  0.00           H
ATOM   2174  N   LYS   129     -26.874  21.745   0.977  1.00  0.00           N
ATOM   2175  H   LYS   129     -26.851  21.042   0.241  1.00  0.00           H
ATOM   2176  CA  LYS   129     -28.173  22.373   1.271  1.00  0.00           C
ATOM   2177  HA  LYS   129     -28.031  23.443   1.371  1.00  0.00           H
ATOM   2178  C   LYS   129     -28.801  21.948   2.613  1.00  0.00           C
ATOM   2179  O   LYS   129     -29.481  22.759   3.244  1.00  0.00           O
ATOM   2180  CB  LYS   129     -29.117  22.172   0.073  1.00  0.00           C
ATOM   2181 1HB  LYS   129     -29.118  21.125  -0.233  1.00  0.00           H
ATOM   2182 2HB  LYS   129     -30.131  22.450   0.365  1.00  0.00           H
ATOM   2183  CG  LYS   129     -28.678  23.077  -1.095  1.00  0.00           C
ATOM   2184 1HG  LYS   129     -28.722  24.116  -0.765  1.00  0.00           H
ATOM   2185 2HG  LYS   129     -27.648  22.853  -1.374  1.00  0.00           H
ATOM   2186  CD  LYS   129     -29.569  22.916  -2.329  1.00  0.00           C
ATOM   2187 1HD  LYS   129     -29.488  21.896  -2.711  1.00  0.00           H
ATOM   2188 2HD  LYS   129     -30.606  23.116  -2.050  1.00  0.00           H
ATOM   2189  CE  LYS   129     -29.126  23.916  -3.406  1.00  0.00           C
ATOM   2190 1HE  LYS   129     -29.113  24.918  -2.969  1.00  0.00           H
ATOM   2191 2HE  LYS   129     -28.113  23.673  -3.740  1.00  0.00           H
ATOM   2192  NZ  LYS   129     -30.047  23.920  -4.563  1.00  0.00           N
ATOM   2193 1HZ  LYS   129     -30.016  23.051  -5.085  1.00  0.00           H
ATOM   2194 2HZ  LYS   129     -31.009  24.051  -4.260  1.00  0.00           H
ATOM   2195 3HZ  LYS   129     -29.824  24.671  -5.212  1.00  0.00           H
ATOM   2196  N   SER   130     -28.548  20.734   3.106  1.00  0.00           N
ATOM   2197  H   SER   130     -28.046  20.059   2.534  1.00  0.00           H
ATOM   2198  CA  SER   130     -29.019  20.301   4.431  1.00  0.00           C
ATOM   2199  HA  SER   130     -30.028  20.688   4.586  1.00  0.00           H
ATOM   2200  C   SER   130     -28.164  20.849   5.585  1.00  0.00           C
ATOM   2201  O   SER   130     -28.696  21.091   6.670  1.00  0.00           O
ATOM   2202  CB  SER   130     -29.116  18.770   4.500  1.00  0.00           C
ATOM   2203 1HB  SER   130     -29.544  18.485   5.456  1.00  0.00           H
ATOM   2204 2HB  SER   130     -29.799  18.439   3.717  1.00  0.00           H
ATOM   2205  OG  SER   130     -27.868  18.110   4.335  1.00  0.00           O
ATOM   2206  HG  SER   130     -27.564  17.746   5.191  1.00  0.00           H
ATOM   2207  N   ILE   131     -26.866  21.089   5.371  1.00  0.00           N
ATOM   2208  H   ILE   131     -26.469  20.783   4.483  1.00  0.00           H
ATOM   2209  CA  ILE   131     -25.946  21.632   6.395  1.00  0.00           C
ATOM   2210  HA  ILE   131     -26.292  21.313   7.380  1.00  0.00           H
ATOM   2211  C   ILE   131     -25.971  23.181   6.444  1.00  0.00           C
ATOM   2212  O   ILE   131     -25.459  23.768   7.395  1.00  0.00           O
ATOM   2213  CB  ILE   131     -24.526  21.023   6.187  1.00  0.00           C
ATOM   2214  HB  ILE   131     -24.165  21.329   5.204  1.00  0.00           H
ATOM   2215  CG1 ILE   131     -24.556  19.470   6.228  1.00  0.00           C
ATOM   2216 1HG1 ILE   131     -24.729  19.141   7.250  1.00  0.00           H
ATOM   2217 2HG1 ILE   131     -25.377  19.087   5.628  1.00  0.00           H
ATOM   2218  CG2 ILE   131     -23.525  21.507   7.260  1.00  0.00           C
ATOM   2219 1HG2 ILE   131     -23.333  22.573   7.168  1.00  0.00           H
ATOM   2220 2HG2 ILE   131     -23.919  21.303   8.254  1.00  0.00           H
ATOM   2221 3HG2 ILE   131     -22.564  21.010   7.155  1.00  0.00           H
ATOM   2222  CD1 ILE   131     -23.281  18.794   5.701  1.00  0.00           C
ATOM   2223 1HD1 ILE   131     -23.044  19.170   4.705  1.00  0.00           H
ATOM   2224 2HD1 ILE   131     -22.440  18.972   6.368  1.00  0.00           H
ATOM   2225 3HD1 ILE   131     -23.447  17.718   5.640  1.00  0.00           H
ATOM   2226  N   TYR   132     -26.594  23.853   5.464  1.00  0.00           N
ATOM   2227  H   TYR   132     -27.035  23.298   4.746  1.00  0.00           H
ATOM   2228  CA  TYR   132     -26.673  25.328   5.315  1.00  0.00           C
ATOM   2229  HA  TYR   132     -27.322  25.507   4.459  1.00  0.00           H
ATOM   2230  C   TYR   132     -25.310  25.948   4.909  1.00  0.00           C
ATOM   2231  O   TYR   132     -24.916  27.035   5.336  1.00  0.00           O
ATOM   2232  CB  TYR   132     -27.388  25.986   6.521  1.00  0.00           C
ATOM   2233 1HB  TYR   132     -28.400  25.583   6.574  1.00  0.00           H
ATOM   2234 2HB  TYR   132     -26.885  25.699   7.439  1.00  0.00           H
ATOM   2235  CG  TYR   132     -27.497  27.506   6.529  1.00  0.00           C
ATOM   2236  CD1 TYR   132     -27.884  28.231   5.382  1.00  0.00           C
ATOM   2237  HD1 TYR   132     -28.124  27.712   4.465  1.00  0.00           H
ATOM   2238  CD2 TYR   132     -27.199  28.200   7.718  1.00  0.00           C
ATOM   2239  HD2 TYR   132     -26.919  27.653   8.606  1.00  0.00           H
ATOM   2240  CE1 TYR   132     -27.948  29.640   5.419  1.00  0.00           C
ATOM   2241  HE1 TYR   132     -28.235  30.190   4.534  1.00  0.00           H
ATOM   2242  CE2 TYR   132     -27.274  29.601   7.766  1.00  0.00           C
ATOM   2243  HE2 TYR   132     -27.072  30.115   8.690  1.00  0.00           H
ATOM   2244  CZ  TYR   132     -27.637  30.330   6.614  1.00  0.00           C
ATOM   2245  OH  TYR   132     -27.672  31.690   6.670  1.00  0.00           O
ATOM   2246  HH  TYR   132     -28.016  32.090   5.856  1.00  0.00           H
ATOM   2247  N   LEU   133     -24.581  25.231   4.046  1.00  0.00           N
ATOM   2248  H   LEU   133     -24.977  24.351   3.734  1.00  0.00           H
ATOM   2249  CA  LEU   133     -23.321  25.656   3.426  1.00  0.00           C
ATOM   2250  HA  LEU   133     -22.822  26.374   4.079  1.00  0.00           H
ATOM   2251  C   LEU   133     -23.587  26.388   2.094  1.00  0.00           C
ATOM   2252  O   LEU   133     -24.686  26.892   1.858  1.00  0.00           O
ATOM   2253  CB  LEU   133     -22.418  24.412   3.267  1.00  0.00           C
ATOM   2254 1HB  LEU   133     -22.900  23.729   2.567  1.00  0.00           H
ATOM   2255 2HB  LEU   133     -21.457  24.703   2.841  1.00  0.00           H
ATOM   2256  CG  LEU   133     -22.136  23.652   4.580  1.00  0.00           C
ATOM   2257  HG  LEU   133     -23.083  23.404   5.052  1.00  0.00           H
ATOM   2258  CD1 LEU   133     -21.422  22.332   4.270  1.00  0.00           C
ATOM   2259 1HD1 LEU   133     -22.025  21.735   3.588  1.00  0.00           H
ATOM   2260 2HD1 LEU   133     -20.448  22.525   3.820  1.00  0.00           H
ATOM   2261 3HD1 LEU   133     -21.287  21.761   5.186  1.00  0.00           H
ATOM   2262  CD2 LEU   133     -21.315  24.496   5.567  1.00  0.00           C
ATOM   2263 1HD2 LEU   133     -20.351  24.760   5.131  1.00  0.00           H
ATOM   2264 2HD2 LEU   133     -21.857  25.402   5.830  1.00  0.00           H
ATOM   2265 3HD2 LEU   133     -21.151  23.931   6.484  1.00  0.00           H
ATOM   2266  N   GLN   134     -22.601  26.451   1.200  1.00  0.00           N
ATOM   2267  H   GLN   134     -21.774  25.897   1.368  1.00  0.00           H
ATOM   2268  CA  GLN   134     -22.733  27.065  -0.126  1.00  0.00           C
ATOM   2269  HA  GLN   134     -23.652  27.652  -0.170  1.00  0.00           H
ATOM   2270  C   GLN   134     -22.800  25.986  -1.217  1.00  0.00           C
ATOM   2271  O   GLN   134     -22.242  24.904  -1.019  1.00  0.00           O
ATOM   2272  CB  GLN   134     -21.542  28.000  -0.381  1.00  0.00           C
ATOM   2273 1HB  GLN   134     -20.608  27.470  -0.183  1.00  0.00           H
ATOM   2274 2HB  GLN   134     -21.541  28.305  -1.428  1.00  0.00           H
ATOM   2275  CG  GLN   134     -21.619  29.264   0.488  1.00  0.00           C
ATOM   2276 1HG  GLN   134     -22.596  29.730   0.348  1.00  0.00           H
ATOM   2277 2HG  GLN   134     -21.512  29.004   1.541  1.00  0.00           H
ATOM   2278  CD  GLN   134     -20.536  30.274   0.124  1.00  0.00           C
ATOM   2279  OE1 GLN   134     -19.423  29.933  -0.246  1.00  0.00           O
ATOM   2280  NE2 GLN   134     -20.828  31.551   0.203  1.00  0.00           N
ATOM   2281 1HE2 GLN   134     -20.102  32.203  -0.067  1.00  0.00           H
ATOM   2282 2HE2 GLN   134     -21.774  31.860   0.412  1.00  0.00           H
ATOM   2283  N   PRO   135     -23.431  26.259  -2.378  1.00  0.00           N
ATOM   2284  CA  PRO   135     -23.542  25.300  -3.471  1.00  0.00           C
ATOM   2285  HA  PRO   135     -23.856  24.331  -3.080  1.00  0.00           H
ATOM   2286  C   PRO   135     -22.194  25.111  -4.185  1.00  0.00           C
ATOM   2287  O   PRO   135     -21.972  25.607  -5.286  1.00  0.00           O
ATOM   2288  CB  PRO   135     -24.661  25.840  -4.370  1.00  0.00           C
ATOM   2289 1HB  PRO   135     -24.544  25.548  -5.414  1.00  0.00           H
ATOM   2290 2HB  PRO   135     -25.624  25.496  -3.990  1.00  0.00           H
ATOM   2291  CG  PRO   135     -24.558  27.350  -4.179  1.00  0.00           C
ATOM   2292 1HG  PRO   135     -23.766  27.749  -4.815  1.00  0.00           H
ATOM   2293 2HG  PRO   135     -25.506  27.845  -4.385  1.00  0.00           H
ATOM   2294  CD  PRO   135     -24.161  27.479  -2.708  1.00  0.00           C
ATOM   2295 1HD  PRO   135     -23.548  28.369  -2.565  1.00  0.00           H
ATOM   2296 2HD  PRO   135     -25.060  27.541  -2.094  1.00  0.00           H
ATOM   2297  N   VAL   136     -21.294  24.366  -3.542  1.00  0.00           N
ATOM   2298  H   VAL   136     -21.509  24.120  -2.570  1.00  0.00           H
ATOM   2299  CA  VAL   136     -20.215  23.627  -4.208  1.00  0.00           C
ATOM   2300  HA  VAL   136     -19.946  24.139  -5.134  1.00  0.00           H
ATOM   2301  C   VAL   136     -20.785  22.249  -4.556  1.00  0.00           C
ATOM   2302  O   VAL   136     -20.764  21.330  -3.741  1.00  0.00           O
ATOM   2303  CB  VAL   136     -18.942  23.526  -3.333  1.00  0.00           C
ATOM   2304  HB  VAL   136     -19.192  23.054  -2.382  1.00  0.00           H
ATOM   2305  CG1 VAL   136     -17.840  22.704  -4.028  1.00  0.00           C
ATOM   2306 1HG1 VAL   136     -18.168  21.678  -4.180  1.00  0.00           H
ATOM   2307 2HG1 VAL   136     -17.599  23.144  -4.997  1.00  0.00           H
ATOM   2308 3HG1 VAL   136     -16.942  22.686  -3.410  1.00  0.00           H
ATOM   2309  CG2 VAL   136     -18.365  24.923  -3.041  1.00  0.00           C
ATOM   2310 1HG2 VAL   136     -18.104  25.417  -3.977  1.00  0.00           H
ATOM   2311 2HG2 VAL   136     -19.089  25.531  -2.497  1.00  0.00           H
ATOM   2312 3HG2 VAL   136     -17.465  24.834  -2.435  1.00  0.00           H
ATOM   2313  N   ASP   137     -21.339  22.121  -5.765  1.00  0.00           N
ATOM   2314  H   ASP   137     -21.372  22.944  -6.369  1.00  0.00           H
ATOM   2315  CA  ASP   137     -21.982  20.881  -6.236  1.00  0.00           C
ATOM   2316  HA  ASP   137     -22.478  20.402  -5.389  1.00  0.00           H
ATOM   2317  C   ASP   137     -20.965  19.866  -6.795  1.00  0.00           C
ATOM   2318  O   ASP   137     -21.339  18.738  -7.105  1.00  0.00           O
ATOM   2319  CB  ASP   137     -23.060  21.213  -7.278  1.00  0.00           C
ATOM   2320 1HB  ASP   137     -22.588  21.615  -8.174  1.00  0.00           H
ATOM   2321 2HB  ASP   137     -23.569  20.292  -7.566  1.00  0.00           H
ATOM   2322  CG  ASP   137     -24.106  22.198  -6.749  1.00  0.00           C
ATOM   2323  OD1 ASP   137     -24.131  23.359  -7.215  1.00  0.00           O
ATOM   2324  OD2 ASP   137     -24.944  21.791  -5.913  1.00  0.00           O
ATOM   2325  N   ILE   138     -19.698  20.296  -6.923  1.00  0.00           N
ATOM   2326  H   ILE   138     -19.595  21.264  -6.647  1.00  0.00           H
ATOM   2327  CA  ILE   138     -18.433  19.567  -7.191  1.00  0.00           C
ATOM   2328  HA  ILE   138     -17.683  20.027  -6.547  1.00  0.00           H
ATOM   2329  C   ILE   138     -17.863  19.818  -8.605  1.00  0.00           C
ATOM   2330  O   ILE   138     -16.770  20.386  -8.674  1.00  0.00           O
ATOM   2331  CB  ILE   138     -18.445  18.060  -6.789  1.00  0.00           C
ATOM   2332  HB  ILE   138     -19.228  17.543  -7.340  1.00  0.00           H
ATOM   2333  CG1 ILE   138     -18.725  17.825  -5.282  1.00  0.00           C
ATOM   2334 1HG1 ILE   138     -19.683  18.268  -5.013  1.00  0.00           H
ATOM   2335 2HG1 ILE   138     -18.821  16.751  -5.114  1.00  0.00           H
ATOM   2336  CG2 ILE   138     -17.127  17.363  -7.185  1.00  0.00           C
ATOM   2337 1HG2 ILE   138     -17.036  17.307  -8.269  1.00  0.00           H
ATOM   2338 2HG2 ILE   138     -16.269  17.905  -6.785  1.00  0.00           H
ATOM   2339 3HG2 ILE   138     -17.118  16.342  -6.802  1.00  0.00           H
ATOM   2340  CD1 ILE   138     -17.668  18.363  -4.307  1.00  0.00           C
ATOM   2341 1HD1 ILE   138     -16.705  17.889  -4.488  1.00  0.00           H
ATOM   2342 2HD1 ILE   138     -17.567  19.441  -4.410  1.00  0.00           H
ATOM   2343 3HD1 ILE   138     -17.979  18.141  -3.286  1.00  0.00           H
ATOM   2344  N   PRO   139     -18.511  19.400  -9.715  1.00  0.00           N
ATOM   2345  CA  PRO   139     -17.815  19.066 -10.963  1.00  0.00           C
ATOM   2346  HA  PRO   139     -16.898  18.520 -10.734  1.00  0.00           H
ATOM   2347  C   PRO   139     -17.443  20.261 -11.852  1.00  0.00           C
ATOM   2348  O   PRO   139     -16.700  20.063 -12.816  1.00  0.00           O
ATOM   2349  CB  PRO   139     -18.784  18.136 -11.704  1.00  0.00           C
ATOM   2350 1HB  PRO   139     -18.649  18.159 -12.787  1.00  0.00           H
ATOM   2351 2HB  PRO   139     -18.679  17.118 -11.328  1.00  0.00           H
ATOM   2352  CG  PRO   139     -20.150  18.669 -11.287  1.00  0.00           C
ATOM   2353 1HG  PRO   139     -20.386  19.578 -11.844  1.00  0.00           H
ATOM   2354 2HG  PRO   139     -20.934  17.922 -11.410  1.00  0.00           H
ATOM   2355  CD  PRO   139     -19.910  19.005  -9.821  1.00  0.00           C
ATOM   2356 1HD  PRO   139     -20.575  19.813  -9.514  1.00  0.00           H
ATOM   2357 2HD  PRO   139     -20.088  18.112  -9.226  1.00  0.00           H
ATOM   2358  N   THR   140     -17.964  21.464 -11.561  1.00  0.00           N
ATOM   2359  H   THR   140     -18.509  21.555 -10.716  1.00  0.00           H
ATOM   2360  CA  THR   140     -17.881  22.648 -12.427  1.00  0.00           C
ATOM   2361  HA  THR   140     -17.007  22.560 -13.071  1.00  0.00           H
ATOM   2362  C   THR   140     -17.755  23.910 -11.579  1.00  0.00           C
ATOM   2363  O   THR   140     -18.699  24.270 -10.869  1.00  0.00           O
ATOM   2364  CB  THR   140     -19.127  22.750 -13.319  1.00  0.00           C
ATOM   2365  HB  THR   140     -20.011  22.890 -12.694  1.00  0.00           H
ATOM   2366  OG1 THR   140     -19.289  21.569 -14.064  1.00  0.00           O
ATOM   2367  HG1 THR   140     -20.226  21.551 -14.338  1.00  0.00           H
ATOM   2368  CG2 THR   140     -19.035  23.903 -14.318  1.00  0.00           C
ATOM   2369 1HG2 THR   140     -19.036  24.858 -13.793  1.00  0.00           H
ATOM   2370 2HG2 THR   140     -18.120  23.813 -14.905  1.00  0.00           H
ATOM   2371 3HG2 THR   140     -19.895  23.878 -14.986  1.00  0.00           H
ATOM   2372  N   GLY   141     -16.616  24.595 -11.708  1.00  0.00           N
ATOM   2373  H   GLY   141     -15.899  24.212 -12.308  1.00  0.00           H
ATOM   2374  CA  GLY   141     -16.273  25.839 -11.010  1.00  0.00           C
ATOM   2375 1HA  GLY   141     -17.106  26.539 -11.075  1.00  0.00           H
ATOM   2376 2HA  GLY   141     -16.122  25.613  -9.953  1.00  0.00           H
ATOM   2377  C   GLY   141     -15.001  26.502 -11.555  1.00  0.00           C
ATOM   2378  O   GLY   141     -14.357  25.983 -12.467  1.00  0.00           O
ATOM   2379  N   TYR   142     -14.644  27.666 -10.998  1.00  0.00           N
ATOM   2380  H   TYR   142     -15.221  28.029 -10.254  1.00  0.00           H
ATOM   2381  CA  TYR   142     -13.439  28.436 -11.360  1.00  0.00           C
ATOM   2382  HA  TYR   142     -13.009  28.010 -12.266  1.00  0.00           H
ATOM   2383  C   TYR   142     -12.396  28.420 -10.214  1.00  0.00           C
ATOM   2384  O   TYR   142     -12.790  28.685  -9.073  1.00  0.00           O
ATOM   2385  CB  TYR   142     -13.858  29.878 -11.685  1.00  0.00           C
ATOM   2386 1HB  TYR   142     -14.689  29.849 -12.394  1.00  0.00           H
ATOM   2387 2HB  TYR   142     -14.223  30.365 -10.781  1.00  0.00           H
ATOM   2388  CG  TYR   142     -12.753  30.713 -12.301  1.00  0.00           C
ATOM   2389  CD1 TYR   142     -12.451  30.554 -13.665  1.00  0.00           C
ATOM   2390  HD1 TYR   142     -12.998  29.835 -14.258  1.00  0.00           H
ATOM   2391  CD2 TYR   142     -12.020  31.637 -11.526  1.00  0.00           C
ATOM   2392  HD2 TYR   142     -12.265  31.788 -10.485  1.00  0.00           H
ATOM   2393  CE1 TYR   142     -11.431  31.313 -14.266  1.00  0.00           C
ATOM   2394  HE1 TYR   142     -11.207  31.180 -15.315  1.00  0.00           H
ATOM   2395  CE2 TYR   142     -10.986  32.390 -12.118  1.00  0.00           C
ATOM   2396  HE2 TYR   142     -10.436  33.118 -11.539  1.00  0.00           H
ATOM   2397  CZ  TYR   142     -10.695  32.232 -13.493  1.00  0.00           C
ATOM   2398  OH  TYR   142      -9.719  32.977 -14.074  1.00  0.00           O
ATOM   2399  HH  TYR   142      -9.708  32.887 -15.033  1.00  0.00           H
ATOM   2400  N   PRO   143     -11.088  28.169 -10.460  1.00  0.00           N
ATOM   2401  CA  PRO   143     -10.085  27.961  -9.406  1.00  0.00           C
ATOM   2402  HA  PRO   143     -10.306  27.005  -8.929  1.00  0.00           H
ATOM   2403  C   PRO   143     -10.030  29.033  -8.308  1.00  0.00           C
ATOM   2404  O   PRO   143     -10.102  28.686  -7.130  1.00  0.00           O
ATOM   2405  CB  PRO   143      -8.742  27.832 -10.129  1.00  0.00           C
ATOM   2406 1HB  PRO   143      -8.307  28.815 -10.315  1.00  0.00           H
ATOM   2407 2HB  PRO   143      -8.044  27.201  -9.577  1.00  0.00           H
ATOM   2408  CG  PRO   143      -9.145  27.200 -11.455  1.00  0.00           C
ATOM   2409 1HG  PRO   143      -8.406  27.402 -12.228  1.00  0.00           H
ATOM   2410 2HG  PRO   143      -9.280  26.125 -11.326  1.00  0.00           H
ATOM   2411  CD  PRO   143     -10.493  27.857 -11.758  1.00  0.00           C
ATOM   2412 1HD  PRO   143     -10.338  28.778 -12.322  1.00  0.00           H
ATOM   2413 2HD  PRO   143     -11.106  27.163 -12.334  1.00  0.00           H
ATOM   2414  N   LEU   144      -9.948  30.325  -8.663  1.00  0.00           N
ATOM   2415  H   LEU   144      -9.857  30.564  -9.640  1.00  0.00           H
ATOM   2416  CA  LEU   144      -9.881  31.409  -7.667  1.00  0.00           C
ATOM   2417  HA  LEU   144      -9.066  31.201  -6.972  1.00  0.00           H
ATOM   2418  C   LEU   144     -11.154  31.492  -6.811  1.00  0.00           C
ATOM   2419  O   LEU   144     -11.086  31.770  -5.612  1.00  0.00           O
ATOM   2420  CB  LEU   144      -9.616  32.761  -8.362  1.00  0.00           C
ATOM   2421 1HB  LEU   144     -10.461  32.998  -9.011  1.00  0.00           H
ATOM   2422 2HB  LEU   144      -9.586  33.531  -7.587  1.00  0.00           H
ATOM   2423  CG  LEU   144      -8.317  32.866  -9.189  1.00  0.00           C
ATOM   2424  HG  LEU   144      -8.394  32.206 -10.055  1.00  0.00           H
ATOM   2425  CD1 LEU   144      -8.156  34.307  -9.695  1.00  0.00           C
ATOM   2426 1HD1 LEU   144      -9.015  34.589 -10.303  1.00  0.00           H
ATOM   2427 2HD1 LEU   144      -8.074  34.996  -8.854  1.00  0.00           H
ATOM   2428 3HD1 LEU   144      -7.258  34.390 -10.306  1.00  0.00           H
ATOM   2429  CD2 LEU   144      -7.072  32.463  -8.385  1.00  0.00           C
ATOM   2430 1HD2 LEU   144      -7.014  33.054  -7.471  1.00  0.00           H
ATOM   2431 2HD2 LEU   144      -7.113  31.404  -8.132  1.00  0.00           H
ATOM   2432 3HD2 LEU   144      -6.176  32.633  -8.983  1.00  0.00           H
ATOM   2433  N   GLN   145     -12.307  31.205  -7.414  1.00  0.00           N
ATOM   2434  H   GLN   145     -12.276  30.916  -8.377  1.00  0.00           H
ATOM   2435  CA  GLN   145     -13.601  31.205  -6.741  1.00  0.00           C
ATOM   2436  HA  GLN   145     -13.677  32.110  -6.132  1.00  0.00           H
ATOM   2437  C   GLN   145     -13.723  29.996  -5.805  1.00  0.00           C
ATOM   2438  O   GLN   145     -14.202  30.140  -4.685  1.00  0.00           O
ATOM   2439  CB  GLN   145     -14.713  31.210  -7.806  1.00  0.00           C
ATOM   2440 1HB  GLN   145     -14.396  31.793  -8.673  1.00  0.00           H
ATOM   2441 2HB  GLN   145     -14.899  30.189  -8.142  1.00  0.00           H
ATOM   2442  CG  GLN   145     -16.029  31.808  -7.285  1.00  0.00           C
ATOM   2443 1HG  GLN   145     -16.814  31.578  -8.004  1.00  0.00           H
ATOM   2444 2HG  GLN   145     -16.298  31.344  -6.336  1.00  0.00           H
ATOM   2445  CD  GLN   145     -15.992  33.327  -7.106  1.00  0.00           C
ATOM   2446  OE1 GLN   145     -14.989  33.997  -7.315  1.00  0.00           O
ATOM   2447  NE2 GLN   145     -17.094  33.927  -6.731  1.00  0.00           N
ATOM   2448 1HE2 GLN   145     -17.094  34.933  -6.640  1.00  0.00           H
ATOM   2449 2HE2 GLN   145     -17.945  33.397  -6.574  1.00  0.00           H
ATOM   2450  N   GLN   146     -13.231  28.822  -6.213  1.00  0.00           N
ATOM   2451  H   GLN   146     -12.854  28.757  -7.155  1.00  0.00           H
ATOM   2452  CA  GLN   146     -13.267  27.601  -5.409  1.00  0.00           C
ATOM   2453  HA  GLN   146     -14.306  27.425  -5.124  1.00  0.00           H
ATOM   2454  C   GLN   146     -12.456  27.745  -4.109  1.00  0.00           C
ATOM   2455  O   GLN   146     -12.918  27.280  -3.064  1.00  0.00           O
ATOM   2456  CB  GLN   146     -12.789  26.419  -6.273  1.00  0.00           C
ATOM   2457 1HB  GLN   146     -13.430  26.346  -7.154  1.00  0.00           H
ATOM   2458 2HB  GLN   146     -11.774  26.621  -6.616  1.00  0.00           H
ATOM   2459  CG  GLN   146     -12.785  25.050  -5.566  1.00  0.00           C
ATOM   2460 1HG  GLN   146     -12.392  24.306  -6.260  1.00  0.00           H
ATOM   2461 2HG  GLN   146     -12.112  25.081  -4.708  1.00  0.00           H
ATOM   2462  CD  GLN   146     -14.167  24.584  -5.106  1.00  0.00           C
ATOM   2463  OE1 GLN   146     -14.857  23.848  -5.791  1.00  0.00           O
ATOM   2464  NE2 GLN   146     -14.623  25.002  -3.943  1.00  0.00           N
ATOM   2465 1HE2 GLN   146     -15.515  24.638  -3.646  1.00  0.00           H
ATOM   2466 2HE2 GLN   146     -14.070  25.620  -3.364  1.00  0.00           H
ATOM   2467  N   LYS   147     -11.302  28.431  -4.120  1.00  0.00           N
ATOM   2468  H   LYS   147     -10.937  28.768  -5.007  1.00  0.00           H
ATOM   2469  CA  LYS   147     -10.581  28.761  -2.879  1.00  0.00           C
ATOM   2470  HA  LYS   147     -10.491  27.842  -2.296  1.00  0.00           H
ATOM   2471  C   LYS   147     -11.372  29.750  -1.997  1.00  0.00           C
ATOM   2472  O   LYS   147     -11.336  29.639  -0.767  1.00  0.00           O
ATOM   2473  CB  LYS   147      -9.150  29.262  -3.188  1.00  0.00           C
ATOM   2474 1HB  LYS   147      -8.635  28.518  -3.800  1.00  0.00           H
ATOM   2475 2HB  LYS   147      -9.197  30.202  -3.741  1.00  0.00           H
ATOM   2476  CG  LYS   147      -8.361  29.468  -1.877  1.00  0.00           C
ATOM   2477 1HG  LYS   147      -8.848  30.258  -1.311  1.00  0.00           H
ATOM   2478 2HG  LYS   147      -8.408  28.547  -1.293  1.00  0.00           H
ATOM   2479  CD  LYS   147      -6.887  29.871  -2.026  1.00  0.00           C
ATOM   2480 1HD  LYS   147      -6.333  29.078  -2.532  1.00  0.00           H
ATOM   2481 2HD  LYS   147      -6.814  30.799  -2.597  1.00  0.00           H
ATOM   2482  CE  LYS   147      -6.326  30.087  -0.609  1.00  0.00           C
ATOM   2483 1HE  LYS   147      -6.927  30.850  -0.106  1.00  0.00           H
ATOM   2484 2HE  LYS   147      -6.415  29.156  -0.043  1.00  0.00           H
ATOM   2485  NZ  LYS   147      -4.912  30.520  -0.597  1.00  0.00           N
ATOM   2486 1HZ  LYS   147      -4.297  29.817  -0.998  1.00  0.00           H
ATOM   2487 2HZ  LYS   147      -4.790  31.398  -1.100  1.00  0.00           H
ATOM   2488 3HZ  LYS   147      -4.619  30.682   0.366  1.00  0.00           H
ATOM   2489  N   GLN   148     -12.117  30.689  -2.586  1.00  0.00           N
ATOM   2490  H   GLN   148     -12.136  30.733  -3.598  1.00  0.00           H
ATOM   2491  CA  GLN   148     -12.981  31.599  -1.825  1.00  0.00           C
ATOM   2492  HA  GLN   148     -12.400  32.034  -1.008  1.00  0.00           H
ATOM   2493  C   GLN   148     -14.161  30.832  -1.205  1.00  0.00           C
ATOM   2494  O   GLN   148     -14.452  31.012  -0.026  1.00  0.00           O
ATOM   2495  CB  GLN   148     -13.469  32.744  -2.728  1.00  0.00           C
ATOM   2496 1HB  GLN   148     -12.681  33.028  -3.422  1.00  0.00           H
ATOM   2497 2HB  GLN   148     -14.325  32.404  -3.313  1.00  0.00           H
ATOM   2498  CG  GLN   148     -13.863  33.987  -1.912  1.00  0.00           C
ATOM   2499 1HG  GLN   148     -14.374  33.692  -0.997  1.00  0.00           H
ATOM   2500 2HG  GLN   148     -12.964  34.534  -1.626  1.00  0.00           H
ATOM   2501  CD  GLN   148     -14.797  34.896  -2.702  1.00  0.00           C
ATOM   2502  OE1 GLN   148     -15.981  34.615  -2.836  1.00  0.00           O
ATOM   2503  NE2 GLN   148     -14.326  35.988  -3.257  1.00  0.00           N
ATOM   2504 1HE2 GLN   148     -14.941  36.528  -3.858  1.00  0.00           H
ATOM   2505 2HE2 GLN   148     -13.364  36.280  -3.161  1.00  0.00           H
ATOM   2506  N   GLN   149     -14.825  29.955  -1.963  1.00  0.00           N
ATOM   2507  H   GLN   149     -14.577  29.887  -2.949  1.00  0.00           H
ATOM   2508  CA  GLN   149     -15.935  29.123  -1.487  1.00  0.00           C
ATOM   2509  HA  GLN   149     -16.693  29.755  -1.017  1.00  0.00           H
ATOM   2510  C   GLN   149     -15.466  28.140  -0.403  1.00  0.00           C
ATOM   2511  O   GLN   149     -16.100  28.063   0.643  1.00  0.00           O
ATOM   2512  CB  GLN   149     -16.595  28.402  -2.677  1.00  0.00           C
ATOM   2513 1HB  GLN   149     -15.832  27.902  -3.274  1.00  0.00           H
ATOM   2514 2HB  GLN   149     -17.281  27.647  -2.292  1.00  0.00           H
ATOM   2515  CG  GLN   149     -17.392  29.380  -3.565  1.00  0.00           C
ATOM   2516 1HG  GLN   149     -18.212  29.800  -2.981  1.00  0.00           H
ATOM   2517 2HG  GLN   149     -16.751  30.204  -3.879  1.00  0.00           H
ATOM   2518  CD  GLN   149     -17.969  28.719  -4.818  1.00  0.00           C
ATOM   2519  OE1 GLN   149     -17.521  28.944  -5.935  1.00  0.00           O
ATOM   2520  NE2 GLN   149     -18.986  27.892  -4.698  1.00  0.00           N
ATOM   2521 1HE2 GLN   149     -19.347  27.459  -5.534  1.00  0.00           H
ATOM   2522 2HE2 GLN   149     -19.366  27.664  -3.798  1.00  0.00           H
ATOM   2523  N   HIS   150     -14.319  27.471  -0.567  1.00  0.00           N
ATOM   2524  H   HIS   150     -13.838  27.534  -1.462  1.00  0.00           H
ATOM   2525  CA  HIS   150     -13.760  26.584   0.467  1.00  0.00           C
ATOM   2526  HA  HIS   150     -14.480  25.792   0.679  1.00  0.00           H
ATOM   2527  C   HIS   150     -13.508  27.331   1.795  1.00  0.00           C
ATOM   2528  O   HIS   150     -13.733  26.776   2.874  1.00  0.00           O
ATOM   2529  CB  HIS   150     -12.471  25.941  -0.084  1.00  0.00           C
ATOM   2530 1HB  HIS   150     -12.726  25.410  -1.002  1.00  0.00           H
ATOM   2531 2HB  HIS   150     -11.768  26.733  -0.342  1.00  0.00           H
ATOM   2532  CG  HIS   150     -11.750  24.958   0.821  1.00  0.00           C
ATOM   2533  ND1 HIS   150     -11.968  24.719   2.161  1.00  0.00           N
ATOM   2534  HD1 HIS   150     -12.663  25.185   2.741  1.00  0.00           H
ATOM   2535  CD2 HIS   150     -10.719  24.136   0.446  1.00  0.00           C
ATOM   2536  HD2 HIS   150     -10.299  24.066  -0.548  1.00  0.00           H
ATOM   2537  CE1 HIS   150     -11.098  23.786   2.578  1.00  0.00           C
ATOM   2538  HE1 HIS   150     -11.036  23.407   3.592  1.00  0.00           H
ATOM   2539  NE2 HIS   150     -10.305  23.402   1.565  1.00  0.00           N
ATOM   2540  N   GLN   151     -13.066  28.590   1.744  1.00  0.00           N
ATOM   2541  H   GLN   151     -12.919  29.016   0.836  1.00  0.00           H
ATOM   2542  CA  GLN   151     -12.849  29.403   2.943  1.00  0.00           C
ATOM   2543  HA  GLN   151     -12.388  28.785   3.714  1.00  0.00           H
ATOM   2544  C   GLN   151     -14.169  29.913   3.544  1.00  0.00           C
ATOM   2545  O   GLN   151     -14.270  30.058   4.763  1.00  0.00           O
ATOM   2546  CB  GLN   151     -11.874  30.542   2.608  1.00  0.00           C
ATOM   2547 1HB  GLN   151     -12.178  31.032   1.682  1.00  0.00           H
ATOM   2548 2HB  GLN   151     -11.892  31.281   3.406  1.00  0.00           H
ATOM   2549  CG  GLN   151     -10.439  29.996   2.485  1.00  0.00           C
ATOM   2550 1HG  GLN   151     -10.137  29.565   3.440  1.00  0.00           H
ATOM   2551 2HG  GLN   151     -10.406  29.208   1.733  1.00  0.00           H
ATOM   2552  CD  GLN   151      -9.431  31.070   2.095  1.00  0.00           C
ATOM   2553  OE1 GLN   151      -8.556  31.441   2.864  1.00  0.00           O
ATOM   2554  NE2 GLN   151      -9.503  31.586   0.889  1.00  0.00           N
ATOM   2555 1HE2 GLN   151      -8.826  32.304   0.623  1.00  0.00           H
ATOM   2556 2HE2 GLN   151     -10.211  31.264   0.250  1.00  0.00           H
ATOM   2557  N   GLN   152     -15.207  30.133   2.734  1.00  0.00           N
ATOM   2558  H   GLN   152     -15.077  30.024   1.730  1.00  0.00           H
ATOM   2559  CA  GLN   152     -16.558  30.445   3.214  1.00  0.00           C
ATOM   2560  HA  GLN   152     -16.515  31.222   3.977  1.00  0.00           H
ATOM   2561  C   GLN   152     -17.190  29.224   3.896  1.00  0.00           C
ATOM   2562  O   GLN   152     -17.636  29.345   5.036  1.00  0.00           O
ATOM   2563  CB  GLN   152     -17.401  30.981   2.050  1.00  0.00           C
ATOM   2564 1HB  GLN   152     -17.306  30.309   1.199  1.00  0.00           H
ATOM   2565 2HB  GLN   152     -18.450  31.019   2.347  1.00  0.00           H
ATOM   2566  CG  GLN   152     -16.953  32.395   1.643  1.00  0.00           C
ATOM   2567 1HG  GLN   152     -17.234  33.104   2.420  1.00  0.00           H
ATOM   2568 2HG  GLN   152     -15.869  32.436   1.558  1.00  0.00           H
ATOM   2569  CD  GLN   152     -17.556  32.831   0.312  1.00  0.00           C
ATOM   2570  OE1 GLN   152     -18.655  33.369   0.238  1.00  0.00           O
ATOM   2571  NE2 GLN   152     -16.865  32.604  -0.780  1.00  0.00           N
ATOM   2572 1HE2 GLN   152     -17.165  33.021  -1.653  1.00  0.00           H
ATOM   2573 2HE2 GLN   152     -15.971  32.143  -0.692  1.00  0.00           H
ATOM   2574  N   GLN   153     -17.141  28.041   3.269  1.00  0.00           N
ATOM   2575  H   GLN   153     -16.758  28.014   2.323  1.00  0.00           H
ATOM   2576  CA  GLN   153     -17.530  26.764   3.882  1.00  0.00           C
ATOM   2577  HA  GLN   153     -18.596  26.776   4.111  1.00  0.00           H
ATOM   2578  C   GLN   153     -16.792  26.559   5.212  1.00  0.00           C
ATOM   2579  O   GLN   153     -17.435  26.348   6.238  1.00  0.00           O
ATOM   2580  CB  GLN   153     -17.226  25.595   2.922  1.00  0.00           C
ATOM   2581 1HB  GLN   153     -16.184  25.662   2.608  1.00  0.00           H
ATOM   2582 2HB  GLN   153     -17.346  24.655   3.465  1.00  0.00           H
ATOM   2583  CG  GLN   153     -18.119  25.531   1.670  1.00  0.00           C
ATOM   2584 1HG  GLN   153     -19.133  25.261   1.965  1.00  0.00           H
ATOM   2585 2HG  GLN   153     -18.155  26.503   1.180  1.00  0.00           H
ATOM   2586  CD  GLN   153     -17.582  24.508   0.666  1.00  0.00           C
ATOM   2587  OE1 GLN   153     -16.526  24.689   0.077  1.00  0.00           O
ATOM   2588  NE2 GLN   153     -18.248  23.398   0.443  1.00  0.00           N
ATOM   2589 1HE2 GLN   153     -17.812  22.707  -0.142  1.00  0.00           H
ATOM   2590 2HE2 GLN   153     -19.149  23.201   0.879  1.00  0.00           H
ATOM   2591  N   GLN   154     -15.459  26.685   5.226  1.00  0.00           N
ATOM   2592  H   GLN   154     -14.973  26.842   4.345  1.00  0.00           H
ATOM   2593  CA  GLN   154     -14.652  26.532   6.439  1.00  0.00           C
ATOM   2594  HA  GLN   154     -14.835  25.534   6.840  1.00  0.00           H
ATOM   2595  C   GLN   154     -15.051  27.535   7.533  1.00  0.00           C
ATOM   2596  O   GLN   154     -15.124  27.144   8.695  1.00  0.00           O
ATOM   2597  CB  GLN   154     -13.162  26.651   6.066  1.00  0.00           C
ATOM   2598 1HB  GLN   154     -12.920  25.876   5.338  1.00  0.00           H
ATOM   2599 2HB  GLN   154     -13.000  27.619   5.595  1.00  0.00           H
ATOM   2600  CG  GLN   154     -12.172  26.532   7.238  1.00  0.00           C
ATOM   2601 1HG  GLN   154     -11.167  26.676   6.846  1.00  0.00           H
ATOM   2602 2HG  GLN   154     -12.359  27.317   7.971  1.00  0.00           H
ATOM   2603  CD  GLN   154     -12.195  25.173   7.931  1.00  0.00           C
ATOM   2604  OE1 GLN   154     -11.379  24.305   7.655  1.00  0.00           O
ATOM   2605  NE2 GLN   154     -13.116  24.940   8.838  1.00  0.00           N
ATOM   2606 1HE2 GLN   154     -13.089  24.037   9.294  1.00  0.00           H
ATOM   2607 2HE2 GLN   154     -13.780  25.662   9.098  1.00  0.00           H
ATOM   2608  N   HIS   155     -15.341  28.795   7.194  1.00  0.00           N
ATOM   2609  H   HIS   155     -15.255  29.075   6.219  1.00  0.00           H
ATOM   2610  CA  HIS   155     -15.789  29.798   8.168  1.00  0.00           C
ATOM   2611  HA  HIS   155     -15.138  29.755   9.042  1.00  0.00           H
ATOM   2612  C   HIS   155     -17.218  29.528   8.681  1.00  0.00           C
ATOM   2613  O   HIS   155     -17.461  29.625   9.885  1.00  0.00           O
ATOM   2614  CB  HIS   155     -15.663  31.196   7.545  1.00  0.00           C
ATOM   2615 1HB  HIS   155     -14.631  31.349   7.225  1.00  0.00           H
ATOM   2616 2HB  HIS   155     -16.307  31.262   6.666  1.00  0.00           H
ATOM   2617  CG  HIS   155     -16.028  32.308   8.497  1.00  0.00           C
ATOM   2618  ND1 HIS   155     -15.238  32.811   9.504  1.00  0.00           N
ATOM   2619  HD1 HIS   155     -14.267  32.570   9.696  1.00  0.00           H
ATOM   2620  CD2 HIS   155     -17.211  32.996   8.546  1.00  0.00           C
ATOM   2621  HD2 HIS   155     -18.055  32.841   7.886  1.00  0.00           H
ATOM   2622  CE1 HIS   155     -15.928  33.761  10.150  1.00  0.00           C
ATOM   2623  HE1 HIS   155     -15.542  34.333  10.986  1.00  0.00           H
ATOM   2624  NE2 HIS   155     -17.142  33.925   9.595  1.00  0.00           N
ATOM   2625  N   VAL   156     -18.155  29.141   7.806  1.00  0.00           N
ATOM   2626  H   VAL   156     -17.898  29.063   6.815  1.00  0.00           H
ATOM   2627  CA  VAL   156     -19.522  28.766   8.215  1.00  0.00           C
ATOM   2628  HA  VAL   156     -19.932  29.594   8.798  1.00  0.00           H
ATOM   2629  C   VAL   156     -19.484  27.531   9.126  1.00  0.00           C
ATOM   2630  O   VAL   156     -20.150  27.518  10.160  1.00  0.00           O
ATOM   2631  CB  VAL   156     -20.448  28.549   6.994  1.00  0.00           C
ATOM   2632  HB  VAL   156     -19.953  27.886   6.283  1.00  0.00           H
ATOM   2633  CG1 VAL   156     -21.807  27.932   7.373  1.00  0.00           C
ATOM   2634 1HG1 VAL   156     -21.670  26.923   7.760  1.00  0.00           H
ATOM   2635 2HG1 VAL   156     -22.301  28.544   8.130  1.00  0.00           H
ATOM   2636 3HG1 VAL   156     -22.445  27.871   6.491  1.00  0.00           H
ATOM   2637  CG2 VAL   156     -20.728  29.897   6.302  1.00  0.00           C
ATOM   2638 1HG2 VAL   156     -21.283  30.553   6.974  1.00  0.00           H
ATOM   2639 2HG2 VAL   156     -19.799  30.392   6.025  1.00  0.00           H
ATOM   2640 3HG2 VAL   156     -21.316  29.736   5.398  1.00  0.00           H
ATOM   2641  N   HIS   157     -18.650  26.534   8.814  1.00  0.00           N
ATOM   2642  H   HIS   157     -18.152  26.556   7.923  1.00  0.00           H
ATOM   2643  CA  HIS   157     -18.420  25.409   9.716  1.00  0.00           C
ATOM   2644  HA  HIS   157     -19.382  24.948   9.953  1.00  0.00           H
ATOM   2645  C   HIS   157     -17.804  25.835  11.058  1.00  0.00           C
ATOM   2646  O   HIS   157     -18.244  25.323  12.081  1.00  0.00           O
ATOM   2647  CB  HIS   157     -17.535  24.357   9.045  1.00  0.00           C
ATOM   2648 1HB  HIS   157     -16.704  24.845   8.534  1.00  0.00           H
ATOM   2649 2HB  HIS   157     -17.116  23.721   9.825  1.00  0.00           H
ATOM   2650  CG  HIS   157     -18.268  23.452   8.092  1.00  0.00           C
ATOM   2651  ND1 HIS   157     -19.223  22.514   8.426  1.00  0.00           N
ATOM   2652  HD1 HIS   157     -19.697  22.401   9.322  1.00  0.00           H
ATOM   2653  CD2 HIS   157     -17.979  23.275   6.765  1.00  0.00           C
ATOM   2654  HD2 HIS   157     -17.230  23.809   6.199  1.00  0.00           H
ATOM   2655  CE1 HIS   157     -19.483  21.786   7.331  1.00  0.00           C
ATOM   2656  HE1 HIS   157     -20.195  20.972   7.289  1.00  0.00           H
ATOM   2657  NE2 HIS   157     -18.732  22.198   6.300  1.00  0.00           N
ATOM   2658  N   LEU   158     -16.845  26.771  11.102  1.00  0.00           N
ATOM   2659  H   LEU   158     -16.496  27.164  10.232  1.00  0.00           H
ATOM   2660  CA  LEU   158     -16.285  27.263  12.372  1.00  0.00           C
ATOM   2661  HA  LEU   158     -15.942  26.406  12.953  1.00  0.00           H
ATOM   2662  C   LEU   158     -17.357  27.941  13.238  1.00  0.00           C
ATOM   2663  O   LEU   158     -17.436  27.636  14.428  1.00  0.00           O
ATOM   2664  CB  LEU   158     -15.090  28.199  12.109  1.00  0.00           C
ATOM   2665 1HB  LEU   158     -15.367  28.911  11.332  1.00  0.00           H
ATOM   2666 2HB  LEU   158     -14.886  28.774  13.015  1.00  0.00           H
ATOM   2667  CG  LEU   158     -13.791  27.470  11.704  1.00  0.00           C
ATOM   2668  HG  LEU   158     -14.013  26.742  10.927  1.00  0.00           H
ATOM   2669  CD1 LEU   158     -12.790  28.487  11.136  1.00  0.00           C
ATOM   2670 1HD1 LEU   158     -13.222  28.992  10.272  1.00  0.00           H
ATOM   2671 2HD1 LEU   158     -12.533  29.228  11.895  1.00  0.00           H
ATOM   2672 3HD1 LEU   158     -11.884  27.974  10.816  1.00  0.00           H
ATOM   2673  CD2 LEU   158     -13.150  26.719  12.882  1.00  0.00           C
ATOM   2674 1HD2 LEU   158     -12.932  27.411  13.697  1.00  0.00           H
ATOM   2675 2HD2 LEU   158     -13.817  25.937  13.244  1.00  0.00           H
ATOM   2676 3HD2 LEU   158     -12.221  26.249  12.558  1.00  0.00           H
ATOM   2677  N   GLN   159     -18.231  28.771  12.653  1.00  0.00           N
ATOM   2678  H   GLN   159     -18.087  29.006  11.672  1.00  0.00           H
ATOM   2679  CA  GLN   159     -19.388  29.335  13.368  1.00  0.00           C
ATOM   2680  HA  GLN   159     -19.032  29.908  14.227  1.00  0.00           H
ATOM   2681  C   GLN   159     -20.290  28.219  13.932  1.00  0.00           C
ATOM   2682  O   GLN   159     -20.613  28.215  15.119  1.00  0.00           O
ATOM   2683  CB  GLN   159     -20.208  30.266  12.448  1.00  0.00           C
ATOM   2684 1HB  GLN   159     -20.494  29.731  11.542  1.00  0.00           H
ATOM   2685 2HB  GLN   159     -21.123  30.528  12.978  1.00  0.00           H
ATOM   2686  CG  GLN   159     -19.500  31.575  12.049  1.00  0.00           C
ATOM   2687 1HG  GLN   159     -19.142  32.082  12.945  1.00  0.00           H
ATOM   2688 2HG  GLN   159     -18.631  31.341  11.434  1.00  0.00           H
ATOM   2689  CD  GLN   159     -20.408  32.548  11.280  1.00  0.00           C
ATOM   2690  OE1 GLN   159     -21.617  32.652  11.488  1.00  0.00           O
ATOM   2691  NE2 GLN   159     -19.888  33.339  10.372  1.00  0.00           N
ATOM   2692 1HE2 GLN   159     -20.479  34.010   9.919  1.00  0.00           H
ATOM   2693 2HE2 GLN   159     -18.881  33.348  10.207  1.00  0.00           H
ATOM   2694  N   GLN   160     -20.663  27.239  13.102  1.00  0.00           N
ATOM   2695  H   GLN   160     -20.344  27.275  12.139  1.00  0.00           H
ATOM   2696  CA  GLN   160     -21.527  26.121  13.499  1.00  0.00           C
ATOM   2697  HA  GLN   160     -22.432  26.514  13.964  1.00  0.00           H
ATOM   2698  C   GLN   160     -20.866  25.195  14.534  1.00  0.00           C
ATOM   2699  O   GLN   160     -21.559  24.644  15.388  1.00  0.00           O
ATOM   2700  CB  GLN   160     -21.909  25.317  12.246  1.00  0.00           C
ATOM   2701 1HB  GLN   160     -20.994  25.065  11.710  1.00  0.00           H
ATOM   2702 2HB  GLN   160     -22.383  24.384  12.556  1.00  0.00           H
ATOM   2703  CG  GLN   160     -22.879  26.055  11.303  1.00  0.00           C
ATOM   2704 1HG  GLN   160     -23.844  26.151  11.802  1.00  0.00           H
ATOM   2705 2HG  GLN   160     -22.516  27.059  11.090  1.00  0.00           H
ATOM   2706  CD  GLN   160     -23.078  25.326   9.970  1.00  0.00           C
ATOM   2707  OE1 GLN   160     -22.264  24.521   9.540  1.00  0.00           O
ATOM   2708  NE2 GLN   160     -24.168  25.564   9.276  1.00  0.00           N
ATOM   2709 1HE2 GLN   160     -24.317  25.011   8.435  1.00  0.00           H
ATOM   2710 2HE2 GLN   160     -24.858  26.211   9.606  1.00  0.00           H
ATOM   2711  N   GLN   161     -19.544  25.015  14.492  1.00  0.00           N
ATOM   2712  H   GLN   161     -19.019  25.436  13.726  1.00  0.00           H
ATOM   2713  CA  GLN   161     -18.798  24.236  15.477  1.00  0.00           C
ATOM   2714  HA  GLN   161     -19.336  23.308  15.674  1.00  0.00           H
ATOM   2715  C   GLN   161     -18.727  24.970  16.813  1.00  0.00           C
ATOM   2716  O   GLN   161     -19.054  24.363  17.828  1.00  0.00           O
ATOM   2717  CB  GLN   161     -17.392  23.893  14.958  1.00  0.00           C
ATOM   2718 1HB  GLN   161     -16.936  24.771  14.498  1.00  0.00           H
ATOM   2719 2HB  GLN   161     -16.769  23.586  15.800  1.00  0.00           H
ATOM   2720  CG  GLN   161     -17.446  22.729  13.956  1.00  0.00           C
ATOM   2721 1HG  GLN   161     -17.931  21.889  14.446  1.00  0.00           H
ATOM   2722 2HG  GLN   161     -18.051  22.996  13.091  1.00  0.00           H
ATOM   2723  CD  GLN   161     -16.069  22.280  13.466  1.00  0.00           C
ATOM   2724  OE1 GLN   161     -15.116  23.042  13.377  1.00  0.00           O
ATOM   2725  NE2 GLN   161     -15.905  21.016  13.140  1.00  0.00           N
ATOM   2726 1HE2 GLN   161     -15.007  20.735  12.784  1.00  0.00           H
ATOM   2727 2HE2 GLN   161     -16.667  20.352  13.258  1.00  0.00           H
ATOM   2728  N   GLN   162     -18.387  26.263  16.829  1.00  0.00           N
ATOM   2729  H   GLN   162     -18.146  26.726  15.952  1.00  0.00           H
ATOM   2730  CA  GLN   162     -18.371  27.062  18.059  1.00  0.00           C
ATOM   2731  HA  GLN   162     -17.695  26.598  18.775  1.00  0.00           H
ATOM   2732  C   GLN   162     -19.753  27.077  18.723  1.00  0.00           C
ATOM   2733  O   GLN   162     -19.855  26.884  19.933  1.00  0.00           O
ATOM   2734  CB  GLN   162     -17.891  28.491  17.750  1.00  0.00           C
ATOM   2735 1HB  GLN   162     -18.469  28.884  16.911  1.00  0.00           H
ATOM   2736 2HB  GLN   162     -18.086  29.130  18.612  1.00  0.00           H
ATOM   2737  CG  GLN   162     -16.393  28.583  17.404  1.00  0.00           C
ATOM   2738 1HG  GLN   162     -16.120  27.804  16.693  1.00  0.00           H
ATOM   2739 2HG  GLN   162     -16.208  29.546  16.928  1.00  0.00           H
ATOM   2740  CD  GLN   162     -15.490  28.480  18.631  1.00  0.00           C
ATOM   2741  OE1 GLN   162     -15.079  29.474  19.220  1.00  0.00           O
ATOM   2742  NE2 GLN   162     -15.149  27.298  19.095  1.00  0.00           N
ATOM   2743 1HE2 GLN   162     -14.515  27.254  19.875  1.00  0.00           H
ATOM   2744 2HE2 GLN   162     -15.459  26.433  18.651  1.00  0.00           H
ATOM   2745  N   GLN   163     -20.821  27.216  17.935  1.00  0.00           N
ATOM   2746  H   GLN   163     -20.671  27.398  16.942  1.00  0.00           H
ATOM   2747  CA  GLN   163     -22.201  27.208  18.428  1.00  0.00           C
ATOM   2748  HA  GLN   163     -22.271  27.883  19.285  1.00  0.00           H
ATOM   2749  C   GLN   163     -22.651  25.825  18.938  1.00  0.00           C
ATOM   2750  O   GLN   163     -23.541  25.761  19.783  1.00  0.00           O
ATOM   2751  CB  GLN   163     -23.115  27.743  17.313  1.00  0.00           C
ATOM   2752 1HB  GLN   163     -22.908  27.196  16.392  1.00  0.00           H
ATOM   2753 2HB  GLN   163     -24.159  27.581  17.584  1.00  0.00           H
ATOM   2754  CG  GLN   163     -22.891  29.254  17.093  1.00  0.00           C
ATOM   2755 1HG  GLN   163     -23.426  29.814  17.861  1.00  0.00           H
ATOM   2756 2HG  GLN   163     -21.833  29.493  17.203  1.00  0.00           H
ATOM   2757  CD  GLN   163     -23.331  29.758  15.719  1.00  0.00           C
ATOM   2758  OE1 GLN   163     -24.235  29.236  15.067  1.00  0.00           O
ATOM   2759  NE2 GLN   163     -22.714  30.805  15.223  1.00  0.00           N
ATOM   2760 1HE2 GLN   163     -23.010  31.187  14.347  1.00  0.00           H
ATOM   2761 2HE2 GLN   163     -21.934  31.214  15.734  1.00  0.00           H
ATOM   2762  N   GLN   164     -22.030  24.722  18.504  1.00  0.00           N
ATOM   2763  H   GLN   164     -21.321  24.818  17.783  1.00  0.00           H
ATOM   2764  CA  GLN   164     -22.204  23.402  19.132  1.00  0.00           C
ATOM   2765  HA  GLN   164     -23.240  23.274  19.451  1.00  0.00           H
ATOM   2766  C   GLN   164     -21.326  23.257  20.385  1.00  0.00           C
ATOM   2767  O   GLN   164     -21.766  22.686  21.383  1.00  0.00           O
ATOM   2768  CB  GLN   164     -21.847  22.291  18.129  1.00  0.00           C
ATOM   2769 1HB  GLN   164     -20.895  22.529  17.655  1.00  0.00           H
ATOM   2770 2HB  GLN   164     -21.722  21.350  18.668  1.00  0.00           H
ATOM   2771  CG  GLN   164     -22.912  22.071  17.046  1.00  0.00           C
ATOM   2772 1HG  GLN   164     -23.781  21.579  17.485  1.00  0.00           H
ATOM   2773 2HG  GLN   164     -23.234  23.028  16.638  1.00  0.00           H
ATOM   2774  CD  GLN   164     -22.359  21.206  15.915  1.00  0.00           C
ATOM   2775  OE1 GLN   164     -22.396  19.984  15.950  1.00  0.00           O
ATOM   2776  NE2 GLN   164     -21.770  21.804  14.902  1.00  0.00           N
ATOM   2777 1HE2 GLN   164     -21.432  21.233  14.142  1.00  0.00           H
ATOM   2778 2HE2 GLN   164     -21.744  22.820  14.881  1.00  0.00           H
ATOM   2779  N   GLN   165     -20.095  23.771  20.364  1.00  0.00           N
ATOM   2780  H   GLN   165     -19.774  24.225  19.510  1.00  0.00           H
ATOM   2781  CA  GLN   165     -19.150  23.669  21.476  1.00  0.00           C
ATOM   2782  HA  GLN   165     -19.109  22.629  21.805  1.00  0.00           H
ATOM   2783  C   GLN   165     -19.623  24.491  22.683  1.00  0.00           C
ATOM   2784  O   GLN   165     -19.524  24.012  23.809  1.00  0.00           O
ATOM   2785  CB  GLN   165     -17.746  24.098  21.007  1.00  0.00           C
ATOM   2786 1HB  GLN   165     -17.825  25.063  20.506  1.00  0.00           H
ATOM   2787 2HB  GLN   165     -17.099  24.224  21.875  1.00  0.00           H
ATOM   2788  CG  GLN   165     -17.084  23.070  20.067  1.00  0.00           C
ATOM   2789 1HG  GLN   165     -16.757  22.214  20.658  1.00  0.00           H
ATOM   2790 2HG  GLN   165     -17.802  22.703  19.336  1.00  0.00           H
ATOM   2791  CD  GLN   165     -15.891  23.646  19.297  1.00  0.00           C
ATOM   2792  OE1 GLN   165     -15.977  24.674  18.641  1.00  0.00           O
ATOM   2793  NE2 GLN   165     -14.729  23.033  19.343  1.00  0.00           N
ATOM   2794 1HE2 GLN   165     -13.972  23.425  18.805  1.00  0.00           H
ATOM   2795 2HE2 GLN   165     -14.574  22.186  19.879  1.00  0.00           H
ATOM   2796  N   HIS   166     -20.211  25.672  22.481  1.00  0.00           N
ATOM   2797  H   HIS   166     -20.244  26.049  21.528  1.00  0.00           H
ATOM   2798  CA  HIS   166     -20.820  26.476  23.554  1.00  0.00           C
ATOM   2799  HA  HIS   166     -20.126  26.531  24.397  1.00  0.00           H
ATOM   2800  C   HIS   166     -22.131  25.865  24.114  1.00  0.00           C
ATOM   2801  O   HIS   166     -22.693  26.396  25.075  1.00  0.00           O
ATOM   2802  CB  HIS   166     -21.073  27.905  23.043  1.00  0.00           C
ATOM   2803 1HB  HIS   166     -21.739  27.858  22.179  1.00  0.00           H
ATOM   2804 2HB  HIS   166     -21.598  28.455  23.825  1.00  0.00           H
ATOM   2805  CG  HIS   166     -19.862  28.731  22.665  1.00  0.00           C
ATOM   2806  ND1 HIS   166     -18.589  28.298  22.364  1.00  0.00           N
ATOM   2807  HD1 HIS   166     -18.239  27.349  22.450  1.00  0.00           H
ATOM   2808  CD2 HIS   166     -19.871  30.085  22.471  1.00  0.00           C
ATOM   2809  HD2 HIS   166     -20.730  30.731  22.609  1.00  0.00           H
ATOM   2810  CE1 HIS   166     -17.870  29.358  21.959  1.00  0.00           C
ATOM   2811  HE1 HIS   166     -16.834  29.317  21.647  1.00  0.00           H
ATOM   2812  NE2 HIS   166     -18.614  30.478  21.999  1.00  0.00           N
ATOM   2813  N   GLN   167     -22.641  24.774  23.530  1.00  0.00           N
ATOM   2814  H   GLN   167     -22.169  24.403  22.714  1.00  0.00           H
ATOM   2815  CA  GLN   167     -23.723  23.956  24.099  1.00  0.00           C
ATOM   2816  HA  GLN   167     -24.238  24.507  24.891  1.00  0.00           H
ATOM   2817  C   GLN   167     -23.183  22.669  24.753  1.00  0.00           C
ATOM   2818  O   GLN   167     -23.957  21.905  25.329  1.00  0.00           O
ATOM   2819  CB  GLN   167     -24.744  23.612  23.000  1.00  0.00           C
ATOM   2820 1HB  GLN   167     -24.231  23.151  22.156  1.00  0.00           H
ATOM   2821 2HB  GLN   167     -25.455  22.885  23.394  1.00  0.00           H
ATOM   2822  CG  GLN   167     -25.550  24.822  22.505  1.00  0.00           C
ATOM   2823 1HG  GLN   167     -26.140  25.229  23.325  1.00  0.00           H
ATOM   2824 2HG  GLN   167     -24.875  25.601  22.151  1.00  0.00           H
ATOM   2825  CD  GLN   167     -26.490  24.413  21.373  1.00  0.00           C
ATOM   2826  OE1 GLN   167     -27.543  23.822  21.585  1.00  0.00           O
ATOM   2827  NE2 GLN   167     -26.122  24.654  20.135  1.00  0.00           N
ATOM   2828 1HE2 GLN   167     -26.729  24.345  19.386  1.00  0.00           H
ATOM   2829 2HE2 GLN   167     -25.249  25.146  19.955  1.00  0.00           H
ATOM   2830  N   PHE   168     -21.876  22.393  24.669  1.00  0.00           N
ATOM   2831  H   PHE   168     -21.277  23.032  24.162  1.00  0.00           H
ATOM   2832  CA  PHE   168     -21.234  21.275  25.366  1.00  0.00           C
ATOM   2833  HA  PHE   168     -21.988  20.544  25.663  1.00  0.00           H
ATOM   2834  C   PHE   168     -20.519  21.737  26.647  1.00  0.00           C
ATOM   2835  O   PHE   168     -20.551  21.020  27.647  1.00  0.00           O
ATOM   2836  CB  PHE   168     -20.261  20.579  24.398  1.00  0.00           C
ATOM   2837 1HB  PHE   168     -20.773  20.411  23.449  1.00  0.00           H
ATOM   2838 2HB  PHE   168     -19.413  21.233  24.199  1.00  0.00           H
ATOM   2839  CG  PHE   168     -19.746  19.243  24.905  1.00  0.00           C
ATOM   2840  CD1 PHE   168     -20.367  18.048  24.491  1.00  0.00           C
ATOM   2841  HD1 PHE   168     -21.194  18.076  23.795  1.00  0.00           H
ATOM   2842  CD2 PHE   168     -18.676  19.189  25.821  1.00  0.00           C
ATOM   2843  HD2 PHE   168     -18.198  20.100  26.157  1.00  0.00           H
ATOM   2844  CE1 PHE   168     -19.927  16.811  24.995  1.00  0.00           C
ATOM   2845  HE1 PHE   168     -20.416  15.898  24.681  1.00  0.00           H
ATOM   2846  CE2 PHE   168     -18.252  17.953  26.342  1.00  0.00           C
ATOM   2847  HE2 PHE   168     -17.465  17.925  27.084  1.00  0.00           H
ATOM   2848  CZ  PHE   168     -18.874  16.763  25.925  1.00  0.00           C
ATOM   2849  HZ  PHE   168     -18.561  15.813  26.336  1.00  0.00           H
ATOM   2850  N   HIS   169     -19.865  22.906  26.607  1.00  0.00           N
ATOM   2851  H   HIS   169     -19.937  23.454  25.762  1.00  0.00           H
ATOM   2852  CA  HIS   169     -19.043  23.458  27.699  1.00  0.00           C
ATOM   2853  HA  HIS   169     -18.655  22.632  28.293  1.00  0.00           H
ATOM   2854  C   HIS   169     -19.850  24.342  28.674  1.00  0.00           C
ATOM   2855  O   HIS   169     -21.086  24.497  28.526  1.00  0.00           O
ATOM   2856  OXT HIS   169     -19.239  24.888  29.619  1.00  0.00           O
ATOM   2857  CB  HIS   169     -17.832  24.209  27.096  1.00  0.00           C
ATOM   2858 1HB  HIS   169     -18.198  25.056  26.518  1.00  0.00           H
ATOM   2859 2HB  HIS   169     -17.230  24.610  27.914  1.00  0.00           H
ATOM   2860  CG  HIS   169     -16.918  23.392  26.202  1.00  0.00           C
ATOM   2861  ND1 HIS   169     -17.208  22.972  24.927  1.00  0.00           N
ATOM   2862  HD1 HIS   169     -18.098  23.133  24.462  1.00  0.00           H
ATOM   2863  CD2 HIS   169     -15.627  23.007  26.452  1.00  0.00           C
ATOM   2864  HD2 HIS   169     -15.080  23.208  27.363  1.00  0.00           H
ATOM   2865  CE1 HIS   169     -16.140  22.328  24.431  1.00  0.00           C
ATOM   2866  HE1 HIS   169     -16.087  21.873  23.449  1.00  0.00           H
ATOM   2867  NE2 HIS   169     -15.135  22.334  25.319  1.00  0.00           N
TER    2868      HIS   169 
ATOM   2869  O5*  DC B 101     -16.825 -17.184   3.192  1.00  0.49           O
ATOM   2870 *HO5  DC B 101     -17.115 -17.687   3.957  1.00  0.96           H
ATOM   2871  C5*  DC B 101     -17.140 -17.921   2.023  1.00  0.51           C
ATOM   2872 1H5*  DC B 101     -18.217 -18.083   1.977  1.00  0.53           H
ATOM   2873 2H5*  DC B 101     -16.636 -18.890   2.041  1.00  0.53           H
ATOM   2874  C4*  DC B 101     -16.708 -17.141   0.774  1.00  0.47           C
ATOM   2875  H4*  DC B 101     -17.223 -17.556  -0.095  1.00  0.49           H
ATOM   2876  O4*  DC B 101     -17.044 -15.766   0.905  1.00  0.45           O
ATOM   2877  C3*  DC B 101     -15.206 -17.195   0.485  1.00  0.44           C
ATOM   2878  H3*  DC B 101     -14.650 -17.447   1.391  1.00  0.46           H
ATOM   2879  O3*  DC B 101     -14.966 -18.147  -0.535  1.00  0.44           O
ATOM   2880  C2*  DC B 101     -14.872 -15.771   0.034  1.00  0.40           C
ATOM   2881 1H2*  DC B 101     -14.412 -15.761  -0.952  1.00  0.40           H
ATOM   2882 2H2*  DC B 101     -14.198 -15.321   0.759  1.00  0.38           H
ATOM   2883  C1*  DC B 101     -16.235 -15.075  -0.026  1.00  0.41           C
ATOM   2884  H1*  DC B 101     -16.634 -15.242  -1.034  1.00  0.40           H
ATOM   2885  N1   DC B 101     -16.235 -13.613   0.270  1.00  0.40           N
ATOM   2886  C2   DC B 101     -16.948 -12.761  -0.583  1.00  0.38           C
ATOM   2887  O2   DC B 101     -17.461 -13.156  -1.627  1.00  0.38           O
ATOM   2888  N3   DC B 101     -17.059 -11.445  -0.306  1.00  0.38           N
ATOM   2889  C4   DC B 101     -16.407 -10.949   0.718  1.00  0.39           C
ATOM   2890  N4   DC B 101     -16.485  -9.658   0.849  1.00  0.40           N
ATOM   2891 1H4   DC B 101     -17.060  -9.166   0.172  1.00  0.39           H
ATOM   2892 2H4   DC B 101     -15.748  -9.163   1.322  1.00  0.41           H
ATOM   2893  C5   DC B 101     -15.635 -11.748   1.606  1.00  0.41           C
ATOM   2894  H5   DC B 101     -15.104 -11.321   2.441  1.00  0.43           H
ATOM   2895  C6   DC B 101     -15.580 -13.083   1.358  1.00  0.41           C
ATOM   2896  H6   DC B 101     -15.016 -13.737   2.009  1.00  0.43           H
ATOM   2897  P    DC B 102     -13.479 -18.680  -0.861  1.00  0.42           P
ATOM   2898  O1P  DC B 102     -13.625 -19.974  -1.558  1.00  0.45           O
ATOM   2899  O2P  DC B 102     -12.697 -18.584   0.388  1.00  0.42           O
ATOM   2900  O5*  DC B 102     -12.921 -17.589  -1.910  1.00  0.37           O
ATOM   2901  C5*  DC B 102     -13.409 -17.559  -3.246  1.00  0.37           C
ATOM   2902 1H5*  DC B 102     -14.497 -17.626  -3.225  1.00  0.39           H
ATOM   2903 2H5*  DC B 102     -13.030 -18.436  -3.773  1.00  0.40           H
ATOM   2904  C4*  DC B 102     -13.018 -16.299  -4.039  1.00  0.34           C
ATOM   2905  H4*  DC B 102     -13.497 -16.358  -5.016  1.00  0.34           H
ATOM   2906  O4*  DC B 102     -13.505 -15.142  -3.361  1.00  0.32           O
ATOM   2907  C3*  DC B 102     -11.509 -16.121  -4.282  1.00  0.32           C
ATOM   2908  H3*  DC B 102     -10.957 -17.041  -4.080  1.00  0.34           H
ATOM   2909  O3*  DC B 102     -11.274 -15.678  -5.616  1.00  0.31           O
ATOM   2910  C2*  DC B 102     -11.163 -15.047  -3.267  1.00  0.29           C
ATOM   2911 1H2*  DC B 102     -10.302 -14.460  -3.576  1.00  0.30           H
ATOM   2912 2H2*  DC B 102     -10.974 -15.531  -2.312  1.00  0.27           H
ATOM   2913  C1*  DC B 102     -12.443 -14.211  -3.277  1.00  0.29           C
ATOM   2914  H1*  DC B 102     -12.425 -13.616  -4.198  1.00  0.27           H
ATOM   2915  N1   DC B 102     -12.611 -13.321  -2.094  1.00  0.28           N
ATOM   2916  C2   DC B 102     -13.029 -12.002  -2.305  1.00  0.26           C
ATOM   2917  O2   DC B 102     -13.339 -11.579  -3.417  1.00  0.26           O
ATOM   2918  N3   DC B 102     -13.089 -11.127  -1.275  1.00  0.26           N
ATOM   2919  C4   DC B 102     -12.710 -11.523  -0.084  1.00  0.27           C
ATOM   2920  N4   DC B 102     -12.714 -10.606   0.838  1.00  0.27           N
ATOM   2921 1H4   DC B 102     -13.015  -9.675   0.560  1.00  0.27           H
ATOM   2922 2H4   DC B 102     -12.202 -10.764   1.678  1.00  0.29           H
ATOM   2923  C5   DC B 102     -12.320 -12.857   0.212  1.00  0.29           C
ATOM   2924  H5   DC B 102     -12.034 -13.174   1.200  1.00  0.30           H
ATOM   2925  C6   DC B 102     -12.296 -13.739  -0.822  1.00  0.29           C
ATOM   2926  H6   DC B 102     -12.020 -14.776  -0.655  1.00  0.31           H
ATOM   2927  P    DT B 103      -9.783 -15.461  -6.209  1.00  0.30           P
ATOM   2928  O1P  DT B 103      -9.781 -15.952  -7.602  1.00  0.32           O
ATOM   2929  O2P  DT B 103      -8.811 -15.986  -5.229  1.00  0.31           O
ATOM   2930  O5*  DT B 103      -9.624 -13.852  -6.246  1.00  0.27           O
ATOM   2931  C5*  DT B 103     -10.309 -13.088  -7.231  1.00  0.26           C
ATOM   2932 1H5*  DT B 103     -11.381 -13.225  -7.087  1.00  0.27           H
ATOM   2933 2H5*  DT B 103     -10.052 -13.480  -8.216  1.00  0.28           H
ATOM   2934  C4*  DT B 103     -10.008 -11.576  -7.224  1.00  0.24           C
ATOM   2935  H4*  DT B 103     -10.624 -11.128  -8.003  1.00  0.24           H
ATOM   2936  O4*  DT B 103     -10.390 -11.014  -5.973  1.00  0.22           O
ATOM   2937  C3*  DT B 103      -8.551 -11.172  -7.506  1.00  0.24           C
ATOM   2938  H3*  DT B 103      -8.011 -11.965  -8.029  1.00  0.25           H
ATOM   2939  O3*  DT B 103      -8.556  -9.975  -8.293  1.00  0.24           O
ATOM   2940  C2*  DT B 103      -8.020 -11.001  -6.086  1.00  0.22           C
ATOM   2941 1H2*  DT B 103      -7.174 -10.320  -6.037  1.00  0.22           H
ATOM   2942 2H2*  DT B 103      -7.725 -11.977  -5.706  1.00  0.21           H
ATOM   2943  C1*  DT B 103      -9.247 -10.443  -5.357  1.00  0.21           C
ATOM   2944  H1*  DT B 103      -9.262  -9.366  -5.549  1.00  0.20           H
ATOM   2945  N1   DT B 103      -9.292 -10.692  -3.887  1.00  0.20           N
ATOM   2946  C2   DT B 103      -9.627  -9.611  -3.061  1.00  0.20           C
ATOM   2947  O2   DT B 103      -9.822  -8.469  -3.465  1.00  0.19           O
ATOM   2948  N3   DT B 103      -9.716  -9.856  -1.716  1.00  0.20           N
ATOM   2949  H3   DT B 103      -9.910  -9.058  -1.132  1.00  0.20           H
ATOM   2950  C4   DT B 103      -9.413 -11.039  -1.090  1.00  0.20           C
ATOM   2951  O4   DT B 103      -9.518 -11.092   0.135  1.00  0.21           O
ATOM   2952  C5   DT B 103      -9.024 -12.123  -1.992  1.00  0.21           C
ATOM   2953  C6   DT B 103      -8.999 -11.929  -3.341  1.00  0.21           C
ATOM   2954  H6   DT B 103      -8.752 -12.756  -4.000  1.00  0.22           H
ATOM   2955  C7   DT B 103      -8.633 -13.476  -1.423  1.00  0.23           C
ATOM   2956 1H7   DT B 103      -7.788 -13.343  -0.746  1.00  0.23           H
ATOM   2957 2H7   DT B 103      -8.350 -14.172  -2.214  1.00  0.24           H
ATOM   2958 3H7   DT B 103      -9.464 -13.887  -0.852  1.00  0.24           H
ATOM   2959  P    DG B 104      -7.215  -9.177  -8.716  1.00  0.24           P
ATOM   2960  O1P  DG B 104      -7.502  -8.290  -9.866  1.00  0.26           O
ATOM   2961  O2P  DG B 104      -6.074 -10.108  -8.766  1.00  0.25           O
ATOM   2962  O5*  DG B 104      -7.012  -8.208  -7.458  1.00  0.22           O
ATOM   2963  C5*  DG B 104      -7.927  -7.154  -7.213  1.00  0.20           C
ATOM   2964 1H5*  DG B 104      -8.901  -7.568  -6.948  1.00  0.20           H
ATOM   2965 2H5*  DG B 104      -8.044  -6.561  -8.121  1.00  0.22           H
ATOM   2966  C4*  DG B 104      -7.446  -6.238  -6.088  1.00  0.19           C
ATOM   2967  H4*  DG B 104      -7.996  -5.299  -6.156  1.00  0.19           H
ATOM   2968  O4*  DG B 104      -7.732  -6.821  -4.829  1.00  0.17           O
ATOM   2969  C3*  DG B 104      -5.934  -5.940  -6.131  1.00  0.20           C
ATOM   2970  H3*  DG B 104      -5.476  -6.320  -7.041  1.00  0.21           H
ATOM   2971  O3*  DG B 104      -5.790  -4.521  -6.022  1.00  0.20           O
ATOM   2972  C2*  DG B 104      -5.434  -6.767  -4.949  1.00  0.19           C
ATOM   2973 1H2*  DG B 104      -4.498  -6.416  -4.526  1.00  0.19           H
ATOM   2974 2H2*  DG B 104      -5.329  -7.808  -5.260  1.00  0.19           H
ATOM   2975  C1*  DG B 104      -6.612  -6.614  -4.001  1.00  0.17           C
ATOM   2976  H1*  DG B 104      -6.638  -5.597  -3.614  1.00  0.17           H
ATOM   2977  N9   DG B 104      -6.579  -7.564  -2.876  1.00  0.16           N
ATOM   2978  C8   DG B 104      -6.436  -8.928  -2.908  1.00  0.17           C
ATOM   2979  H8   DG B 104      -6.366  -9.484  -3.834  1.00  0.19           H
ATOM   2980  N7   DG B 104      -6.416  -9.489  -1.731  1.00  0.17           N
ATOM   2981  C5   DG B 104      -6.553  -8.411  -0.847  1.00  0.16           C
ATOM   2982  C6   DG B 104      -6.600  -8.350   0.590  1.00  0.15           C
ATOM   2983  O6   DG B 104      -6.543  -9.248   1.428  1.00  0.16           O
ATOM   2984  N1   DG B 104      -6.684  -7.065   1.076  1.00  0.15           N
ATOM   2985  H1   DG B 104      -6.722  -6.970   2.080  1.00  0.15           H
ATOM   2986  C2   DG B 104      -6.710  -5.961   0.303  1.00  0.15           C
ATOM   2987  N2   DG B 104      -6.719  -4.814   0.920  1.00  0.15           N
ATOM   2988 1H2   DG B 104      -6.763  -4.794   1.940  1.00  0.15           H
ATOM   2989 2H2   DG B 104      -6.671  -3.973   0.388  1.00  0.16           H
ATOM   2990  N3   DG B 104      -6.696  -5.948  -1.028  1.00  0.15           N
ATOM   2991  C4   DG B 104      -6.622  -7.220  -1.545  1.00  0.15           C
ATOM   2992  P    DC B 105      -4.392  -3.757  -5.800  1.00  0.21           P
ATOM   2993  O1P  DC B 105      -4.673  -2.317  -5.923  1.00  0.23           O
ATOM   2994  O2P  DC B 105      -3.427  -4.389  -6.721  1.00  0.22           O
ATOM   2995  O5*  DC B 105      -4.044  -4.055  -4.272  1.00  0.20           O
ATOM   2996  C5*  DC B 105      -4.930  -3.604  -3.264  1.00  0.20           C
ATOM   2997 1H5*  DC B 105      -5.054  -4.400  -2.534  1.00  0.19           H
ATOM   2998 2H5*  DC B 105      -5.917  -3.425  -3.696  1.00  0.21           H
ATOM   2999  C4*  DC B 105      -4.496  -2.314  -2.553  1.00  0.19           C
ATOM   3000  H4*  DC B 105      -5.167  -1.519  -2.875  1.00  0.20           H
ATOM   3001  O4*  DC B 105      -4.604  -2.560  -1.153  1.00  0.18           O
ATOM   3002  C3*  DC B 105      -3.058  -1.824  -2.745  1.00  0.20           C
ATOM   3003  H3*  DC B 105      -2.723  -1.950  -3.777  1.00  0.21           H
ATOM   3004  O3*  DC B 105      -3.040  -0.447  -2.379  1.00  0.21           O
ATOM   3005  C2*  DC B 105      -2.304  -2.744  -1.791  1.00  0.19           C
ATOM   3006 1H2*  DC B 105      -1.394  -2.294  -1.407  1.00  0.19           H
ATOM   3007 2H2*  DC B 105      -2.034  -3.652  -2.325  1.00  0.19           H
ATOM   3008  C1*  DC B 105      -3.326  -2.983  -0.670  1.00  0.18           C
ATOM   3009  H1*  DC B 105      -3.045  -2.312   0.149  1.00  0.18           H
ATOM   3010  N1   DC B 105      -3.359  -4.384  -0.137  1.00  0.17           N
ATOM   3011  C2   DC B 105      -3.469  -4.551   1.249  1.00  0.16           C
ATOM   3012  O2   DC B 105      -3.587  -3.587   2.005  1.00  0.16           O
ATOM   3013  N3   DC B 105      -3.462  -5.783   1.808  1.00  0.15           N
ATOM   3014  C4   DC B 105      -3.337  -6.833   1.022  1.00  0.15           C
ATOM   3015  N4   DC B 105      -3.370  -8.000   1.592  1.00  0.15           N
ATOM   3016 1H4   DC B 105      -3.479  -8.061   2.600  1.00  0.14           H
ATOM   3017 2H4   DC B 105      -3.337  -8.833   1.040  1.00  0.15           H
ATOM   3018  C5   DC B 105      -3.237  -6.739  -0.391  1.00  0.16           C
ATOM   3019  H5   DC B 105      -3.159  -7.612  -1.020  1.00  0.16           H
ATOM   3020  C6   DC B 105      -3.245  -5.499  -0.940  1.00  0.17           C
ATOM   3021  H6   DC B 105      -3.180  -5.395  -2.017  1.00  0.17           H
ATOM   3022  P    DA B 106      -1.699   0.397  -2.188  1.00  0.23           P
ATOM   3023  O1P  DA B 106      -2.028   1.810  -2.441  1.00  0.26           O
ATOM   3024  O2P  DA B 106      -0.587  -0.221  -2.934  1.00  0.25           O
ATOM   3025  O5*  DA B 106      -1.379   0.269  -0.628  1.00  0.21           O
ATOM   3026  C5*  DA B 106      -2.319   0.770   0.299  1.00  0.20           C
ATOM   3027 1H5*  DA B 106      -3.175   0.097   0.307  1.00  0.20           H
ATOM   3028 2H5*  DA B 106      -2.661   1.749  -0.038  1.00  0.21           H
ATOM   3029  C4*  DA B 106      -1.799   0.924   1.727  1.00  0.19           C
ATOM   3030  H4*  DA B 106      -2.524   1.525   2.236  1.00  0.19           H
ATOM   3031  O4*  DA B 106      -1.786  -0.304   2.423  1.00  0.18           O
ATOM   3032  C3*  DA B 106      -0.452   1.627   1.894  1.00  0.20           C
ATOM   3033  H3*  DA B 106      -0.166   2.156   0.983  1.00  0.21           H
ATOM   3034  O3*  DA B 106      -0.621   2.550   2.974  1.00  0.21           O
ATOM   3035  C2*  DA B 106       0.463   0.424   2.129  1.00  0.19           C
ATOM   3036 1H2*  DA B 106       1.303   0.653   2.782  1.00  0.20           H
ATOM   3037 2H2*  DA B 106       0.853   0.097   1.167  1.00  0.20           H
ATOM   3038  C1*  DA B 106      -0.454  -0.642   2.747  1.00  0.18           C
ATOM   3039  H1*  DA B 106      -0.333  -0.630   3.831  1.00  0.18           H
ATOM   3040  N9   DA B 106      -0.232  -2.021   2.264  1.00  0.17           N
ATOM   3041  C8   DA B 106       0.083  -2.450   0.996  1.00  0.17           C
ATOM   3042  H8   DA B 106       0.230  -1.772   0.165  1.00  0.18           H
ATOM   3043  N7   DA B 106       0.163  -3.745   0.871  1.00  0.16           N
ATOM   3044  C5   DA B 106      -0.132  -4.205   2.163  1.00  0.15           C
ATOM   3045  C6   DA B 106      -0.246  -5.483   2.759  1.00  0.15           C
ATOM   3046  N6   DA B 106      -0.042  -6.617   2.120  1.00  0.14           N
ATOM   3047 1H6   DA B 106      -0.180  -7.512   2.578  1.00  0.14           H
ATOM   3048 2H6   DA B 106       0.317  -6.583   1.182  1.00  0.15           H
ATOM   3049  N1   DA B 106      -0.591  -5.614   4.042  1.00  0.14           N
ATOM   3050  C2   DA B 106      -0.821  -4.509   4.733  1.00  0.15           C
ATOM   3051  H2   DA B 106      -1.118  -4.661   5.759  1.00  0.15           H
ATOM   3052  N3   DA B 106      -0.750  -3.242   4.337  1.00  0.16           N
ATOM   3053  C4   DA B 106      -0.393  -3.164   3.016  1.00  0.16           C
ATOM   3054  P    DC B 107       0.566   3.415   3.616  1.00  0.22           P
ATOM   3055  O1P  DC B 107      -0.021   4.450   4.494  1.00  0.24           O
ATOM   3056  O2P  DC B 107       1.495   3.844   2.555  1.00  0.23           O
ATOM   3057  O5*  DC B 107       1.271   2.373   4.582  1.00  0.20           O
ATOM   3058  C5*  DC B 107       0.489   1.659   5.526  1.00  0.20           C
ATOM   3059 1H5*  DC B 107      -0.381   1.222   5.036  1.00  0.19           H
ATOM   3060 2H5*  DC B 107       0.122   2.336   6.298  1.00  0.21           H
ATOM   3061  C4*  DC B 107       1.267   0.533   6.191  1.00  0.18           C
ATOM   3062  H4*  DC B 107       0.594   0.094   6.926  1.00  0.19           H
ATOM   3063  O4*  DC B 107       1.628  -0.499   5.308  1.00  0.17           O
ATOM   3064  C3*  DC B 107       2.543   0.953   6.925  1.00  0.19           C
ATOM   3065  H3*  DC B 107       2.932   1.898   6.551  1.00  0.20           H
ATOM   3066  O3*  DC B 107       2.136   1.020   8.278  1.00  0.19           O
ATOM   3067  C2*  DC B 107       3.534  -0.179   6.616  1.00  0.18           C
ATOM   3068 1H2*  DC B 107       4.017  -0.558   7.516  1.00  0.18           H
ATOM   3069 2H2*  DC B 107       4.281   0.175   5.906  1.00  0.18           H
ATOM   3070  C1*  DC B 107       2.616  -1.232   5.991  1.00  0.17           C
ATOM   3071  H1*  DC B 107       2.145  -1.763   6.820  1.00  0.16           H
ATOM   3072  N1   DC B 107       3.186  -2.226   5.044  1.00  0.16           N
ATOM   3073  C2   DC B 107       2.696  -3.532   5.126  1.00  0.15           C
ATOM   3074  O2   DC B 107       2.055  -3.908   6.112  1.00  0.15           O
ATOM   3075  N3   DC B 107       2.924  -4.427   4.141  1.00  0.15           N
ATOM   3076  C4   DC B 107       3.687  -4.067   3.129  1.00  0.15           C
ATOM   3077  N4   DC B 107       3.906  -4.966   2.214  1.00  0.15           N
ATOM   3078 1H4   DC B 107       3.489  -5.888   2.294  1.00  0.15           H
ATOM   3079 2H4   DC B 107       4.602  -4.809   1.511  1.00  0.16           H
ATOM   3080  C5   DC B 107       4.275  -2.774   3.021  1.00  0.17           C
ATOM   3081  H5   DC B 107       4.917  -2.506   2.197  1.00  0.17           H
ATOM   3082  C6   DC B 107       4.000  -1.870   3.997  1.00  0.17           C
ATOM   3083  H6   DC B 107       4.404  -0.867   3.941  1.00  0.18           H
ATOM   3084  P    DA B 108       2.877   1.873   9.395  1.00  0.21           P
ATOM   3085  O1P  DA B 108       1.956   1.883  10.541  1.00  0.23           O
ATOM   3086  O2P  DA B 108       3.330   3.162   8.827  1.00  0.22           O
ATOM   3087  O5*  DA B 108       4.126   0.966   9.765  1.00  0.19           O
ATOM   3088  C5*  DA B 108       3.935  -0.232  10.501  1.00  0.19           C
ATOM   3089 1H5*  DA B 108       3.148  -0.809  10.018  1.00  0.20           H
ATOM   3090 2H5*  DA B 108       3.612   0.022  11.508  1.00  0.20           H
ATOM   3091  C4*  DA B 108       5.167  -1.130  10.624  1.00  0.17           C
ATOM   3092  H4*  DA B 108       5.159  -1.585  11.616  1.00  0.18           H
ATOM   3093  O4*  DA B 108       5.135  -2.166   9.660  1.00  0.16           O
ATOM   3094  C3*  DA B 108       6.510  -0.438  10.436  1.00  0.16           C
ATOM   3095  H3*  DA B 108       6.480   0.193   9.544  1.00  0.17           H
ATOM   3096  O3*  DA B 108       6.878   0.303  11.585  1.00  0.17           O
ATOM   3097  C2*  DA B 108       7.395  -1.652  10.189  1.00  0.15           C
ATOM   3098 1H2*  DA B 108       7.681  -2.108  11.137  1.00  0.15           H
ATOM   3099 2H2*  DA B 108       8.287  -1.387   9.628  1.00  0.16           H
ATOM   3100  C1*  DA B 108       6.465  -2.599   9.421  1.00  0.15           C
ATOM   3101  H1*  DA B 108       6.594  -3.617   9.792  1.00  0.15           H
ATOM   3102  N9   DA B 108       6.681  -2.622   7.956  1.00  0.15           N
ATOM   3103  C8   DA B 108       7.330  -1.730   7.130  1.00  0.15           C
ATOM   3104  H8   DA B 108       7.746  -0.789   7.474  1.00  0.16           H
ATOM   3105  N7   DA B 108       7.405  -2.119   5.885  1.00  0.15           N
ATOM   3106  C5   DA B 108       6.800  -3.383   5.902  1.00  0.14           C
ATOM   3107  C6   DA B 108       6.595  -4.416   4.956  1.00  0.13           C
ATOM   3108  N6   DA B 108       7.047  -4.427   3.718  1.00  0.14           N
ATOM   3109 1H6   DA B 108       6.839  -5.229   3.133  1.00  0.14           H
ATOM   3110 2H6   DA B 108       7.722  -3.727   3.434  1.00  0.14           H
ATOM   3111  N1   DA B 108       5.938  -5.527   5.289  1.00  0.13           N
ATOM   3112  C2   DA B 108       5.511  -5.659   6.534  1.00  0.14           C
ATOM   3113  H2   DA B 108       5.004  -6.586   6.765  1.00  0.14           H
ATOM   3114  N3   DA B 108       5.660  -4.806   7.538  1.00  0.14           N
ATOM   3115  C4   DA B 108       6.320  -3.676   7.149  1.00  0.14           C
ATOM   3116  P    DA B 109       8.179   1.226  11.582  1.00  0.17           P
ATOM   3117  O1P  DA B 109       8.030   2.206  12.676  1.00  0.20           O
ATOM   3118  O2P  DA B 109       8.331   1.759  10.216  1.00  0.19           O
ATOM   3119  O5*  DA B 109       9.377   0.236  11.892  1.00  0.15           O
ATOM   3120  C5*  DA B 109       9.385  -0.541  13.073  1.00  0.14           C
ATOM   3121 1H5*  DA B 109       8.442  -1.081  13.162  1.00  0.14           H
ATOM   3122 2H5*  DA B 109       9.488   0.116  13.938  1.00  0.15           H
ATOM   3123  C4*  DA B 109      10.529  -1.557  13.064  1.00  0.13           C
ATOM   3124  H4*  DA B 109      10.380  -2.215  13.918  1.00  0.13           H
ATOM   3125  O4*  DA B 109      10.523  -2.336  11.868  1.00  0.13           O
ATOM   3126  C3*  DA B 109      11.901  -0.901  13.201  1.00  0.13           C
ATOM   3127  H3*  DA B 109      11.820   0.106  13.617  1.00  0.14           H
ATOM   3128  O3*  DA B 109      12.694  -1.727  14.037  1.00  0.13           O
ATOM   3129  C2*  DA B 109      12.393  -0.852  11.763  1.00  0.13           C
ATOM   3130 1H2*  DA B 109      13.471  -0.974  11.714  1.00  0.14           H
ATOM   3131 2H2*  DA B 109      12.111   0.107  11.330  1.00  0.14           H
ATOM   3132  C1*  DA B 109      11.668  -2.019  11.081  1.00  0.12           C
ATOM   3133  H1*  DA B 109      12.344  -2.877  11.077  1.00  0.12           H
ATOM   3134  N9   DA B 109      11.268  -1.738   9.677  1.00  0.12           N
ATOM   3135  C8   DA B 109      10.785  -0.571   9.124  1.00  0.13           C
ATOM   3136  H8   DA B 109      10.605   0.330   9.700  1.00  0.14           H
ATOM   3137  N7   DA B 109      10.520  -0.649   7.848  1.00  0.13           N
ATOM   3138  C5   DA B 109      10.886  -1.961   7.526  1.00  0.12           C
ATOM   3139  C6   DA B 109      10.884  -2.728   6.337  1.00  0.12           C
ATOM   3140  N6   DA B 109      10.523  -2.260   5.163  1.00  0.13           N
ATOM   3141 1H6   DA B 109      10.401  -2.873   4.372  1.00  0.13           H
ATOM   3142 2H6   DA B 109      10.296  -1.280   5.077  1.00  0.14           H
ATOM   3143  N1   DA B 109      11.258  -4.012   6.336  1.00  0.12           N
ATOM   3144  C2   DA B 109      11.649  -4.529   7.491  1.00  0.12           C
ATOM   3145  H2   DA B 109      11.937  -5.570   7.461  1.00  0.12           H
ATOM   3146  N3   DA B 109      11.731  -3.943   8.680  1.00  0.12           N
ATOM   3147  C4   DA B 109      11.326  -2.638   8.631  1.00  0.12           C
ATOM   3148  P    DA B 110      14.022  -1.199  14.761  1.00  0.14           P
ATOM   3149  O1P  DA B 110      14.227  -2.148  15.877  1.00  0.16           O
ATOM   3150  O2P  DA B 110      13.871   0.241  15.025  1.00  0.16           O
ATOM   3151  O5*  DA B 110      15.145  -1.462  13.645  1.00  0.12           O
ATOM   3152  C5*  DA B 110      15.579  -2.788  13.384  1.00  0.11           C
ATOM   3153 1H5*  DA B 110      14.747  -3.461  13.533  1.00  0.11           H
ATOM   3154 2H5*  DA B 110      16.341  -3.049  14.121  1.00  0.13           H
ATOM   3155  C4*  DA B 110      16.161  -3.025  11.983  1.00  0.10           C
ATOM   3156  H4*  DA B 110      16.409  -4.085  11.913  1.00  0.10           H
ATOM   3157  O4*  DA B 110      15.252  -2.697  10.928  1.00  0.09           O
ATOM   3158  C3*  DA B 110      17.448  -2.236  11.743  1.00  0.10           C
ATOM   3159  H3*  DA B 110      17.852  -1.826  12.672  1.00  0.11           H
ATOM   3160  O3*  DA B 110      18.367  -3.108  11.104  1.00  0.10           O
ATOM   3161  C2*  DA B 110      16.978  -1.133  10.806  1.00  0.10           C
ATOM   3162 1H2*  DA B 110      17.785  -0.726  10.198  1.00  0.11           H
ATOM   3163 2H2*  DA B 110      16.485  -0.349  11.382  1.00  0.10           H
ATOM   3164  C1*  DA B 110      15.977  -1.927   9.977  1.00  0.09           C
ATOM   3165  H1*  DA B 110      16.543  -2.594   9.329  1.00  0.09           H
ATOM   3166  N9   DA B 110      15.120  -1.086   9.115  1.00  0.10           N
ATOM   3167  C8   DA B 110      14.581   0.150   9.380  1.00  0.11           C
ATOM   3168  H8   DA B 110      14.676   0.637  10.342  1.00  0.11           H
ATOM   3169  N7   DA B 110      13.934   0.680   8.380  1.00  0.11           N
ATOM   3170  C5   DA B 110      14.081  -0.277   7.362  1.00  0.10           C
ATOM   3171  C6   DA B 110      13.656  -0.381   6.015  1.00  0.11           C
ATOM   3172  N6   DA B 110      12.931   0.521   5.389  1.00  0.12           N
ATOM   3173 1H6   DA B 110      12.656   0.373   4.422  1.00  0.12           H
ATOM   3174 2H6   DA B 110      12.662   1.351   5.882  1.00  0.12           H
ATOM   3175  N1   DA B 110      13.959  -1.456   5.283  1.00  0.10           N
ATOM   3176  C2   DA B 110      14.690  -2.405   5.838  1.00  0.10           C
ATOM   3177  H2   DA B 110      14.920  -3.248   5.202  1.00  0.10           H
ATOM   3178  N3   DA B 110      15.180  -2.453   7.074  1.00  0.09           N
ATOM   3179  C4   DA B 110      14.816  -1.349   7.797  1.00  0.10           C
ATOM   3180  P    DC B 111      19.928  -2.811  11.118  1.00  0.11           P
ATOM   3181  O1P  DC B 111      20.635  -4.024  10.654  1.00  0.12           O
ATOM   3182  O2P  DC B 111      20.296  -2.230  12.418  1.00  0.12           O
ATOM   3183  O5*  DC B 111      20.136  -1.717   9.980  1.00  0.11           O
ATOM   3184  C5*  DC B 111      20.058  -2.097   8.619  1.00  0.11           C
ATOM   3185 1H5*  DC B 111      19.046  -2.437   8.403  1.00  0.10           H
ATOM   3186 2H5*  DC B 111      20.734  -2.931   8.431  1.00  0.12           H
ATOM   3187  C4*  DC B 111      20.409  -0.986   7.637  1.00  0.11           C
ATOM   3188  H4*  DC B 111      20.869  -1.475   6.783  1.00  0.11           H
ATOM   3189  O4*  DC B 111      19.241  -0.350   7.173  1.00  0.10           O
ATOM   3190  C3*  DC B 111      21.375   0.129   8.073  1.00  0.13           C
ATOM   3191  H3*  DC B 111      21.636   0.075   9.132  1.00  0.13           H
ATOM   3192  O3*  DC B 111      22.512   0.030   7.228  1.00  0.14           O
ATOM   3193  C2*  DC B 111      20.573   1.398   7.743  1.00  0.13           C
ATOM   3194 1H2*  DC B 111      21.221   2.210   7.410  1.00  0.13           H
ATOM   3195 2H2*  DC B 111      19.976   1.692   8.606  1.00  0.14           H
ATOM   3196  C1*  DC B 111      19.680   0.866   6.618  1.00  0.11           C
ATOM   3197  H1*  DC B 111      20.317   0.657   5.753  1.00  0.11           H
ATOM   3198  N1   DC B 111      18.493   1.621   6.131  1.00  0.11           N
ATOM   3199  C2   DC B 111      17.812   1.072   5.037  1.00  0.11           C
ATOM   3200  O2   DC B 111      18.267   0.121   4.402  1.00  0.11           O
ATOM   3201  N3   DC B 111      16.635   1.572   4.622  1.00  0.12           N
ATOM   3202  C4   DC B 111      16.195   2.676   5.180  1.00  0.12           C
ATOM   3203  N4   DC B 111      15.073   3.129   4.706  1.00  0.14           N
ATOM   3204 1H4   DC B 111      14.692   2.627   3.905  1.00  0.14           H
ATOM   3205 2H4   DC B 111      14.769   4.052   4.924  1.00  0.14           H
ATOM   3206  C5   DC B 111      16.900   3.364   6.213  1.00  0.12           C
ATOM   3207  H5   DC B 111      16.535   4.286   6.634  1.00  0.13           H
ATOM   3208  C6   DC B 111      18.052   2.803   6.672  1.00  0.12           C
ATOM   3209  H6   DC B 111      18.619   3.273   7.464  1.00  0.12           H
ATOM   3210  P    DA B 112      23.990   0.390   7.718  1.00  0.16           P
ATOM   3211  O1P  DA B 112      24.369  -0.561   8.787  1.00  0.17           O
ATOM   3212  O2P  DA B 112      24.053   1.840   7.953  1.00  0.17           O
ATOM   3213  O5*  DA B 112      24.825   0.043   6.393  1.00  0.16           O
ATOM   3214  C5*  DA B 112      24.920  -1.281   5.883  1.00  0.15           C
ATOM   3215 1H5*  DA B 112      24.111  -1.895   6.281  1.00  0.14           H
ATOM   3216 2H5*  DA B 112      25.864  -1.711   6.218  1.00  0.16           H
ATOM   3217  C4*  DA B 112      24.863  -1.340   4.343  1.00  0.16           C
ATOM   3218  H4*  DA B 112      25.109  -2.355   4.052  1.00  0.16           H
ATOM   3219  O4*  DA B 112      23.541  -1.039   3.887  1.00  0.15           O
ATOM   3220  C3*  DA B 112      25.845  -0.403   3.621  1.00  0.17           C
ATOM   3221  H3*  DA B 112      26.696  -0.163   4.261  1.00  0.18           H
ATOM   3222  O3*  DA B 112      26.302  -1.017   2.404  1.00  0.18           O
ATOM   3223  C2*  DA B 112      24.946   0.826   3.451  1.00  0.18           C
ATOM   3224 1H2*  DA B 112      25.247   1.471   2.634  1.00  0.18           H
ATOM   3225 2H2*  DA B 112      24.964   1.416   4.365  1.00  0.19           H
ATOM   3226  C1*  DA B 112      23.561   0.214   3.216  1.00  0.16           C
ATOM   3227  H1*  DA B 112      23.460   0.026   2.149  1.00  0.17           H
ATOM   3228  N9   DA B 112      22.436   1.105   3.595  1.00  0.16           N
ATOM   3229  C8   DA B 112      22.327   1.969   4.662  1.00  0.17           C
ATOM   3230  H8   DA B 112      23.035   1.981   5.485  1.00  0.17           H
ATOM   3231  N7   DA B 112      21.300   2.778   4.597  1.00  0.17           N
ATOM   3232  C5   DA B 112      20.685   2.414   3.389  1.00  0.17           C
ATOM   3233  C6   DA B 112      19.554   2.866   2.668  1.00  0.17           C
ATOM   3234  N6   DA B 112      18.764   3.841   3.062  1.00  0.18           N
ATOM   3235 1H6   DA B 112      17.900   3.997   2.550  1.00  0.18           H
ATOM   3236 2H6   DA B 112      18.985   4.375   3.881  1.00  0.18           H
ATOM   3237  N1   DA B 112      19.214   2.318   1.502  1.00  0.17           N
ATOM   3238  C2   DA B 112      19.954   1.318   1.047  1.00  0.16           C
ATOM   3239  H2   DA B 112      19.643   0.896   0.100  1.00  0.16           H
ATOM   3240  N3   DA B 112      21.019   0.758   1.617  1.00  0.16           N
ATOM   3241  C4   DA B 112      21.345   1.374   2.793  1.00  0.16           C
ATOM   3242  P    DC B 113      27.317  -0.284   1.387  1.00  0.21           P
ATOM   3243  O1P  DC B 113      27.785  -1.227   0.341  1.00  0.22           O
ATOM   3244  O2P  DC B 113      28.350   0.423   2.169  1.00  0.22           O
ATOM   3245  O5*  DC B 113      26.362   0.751   0.645  1.00  0.21           O
ATOM   3246  C5*  DC B 113      25.205   0.283  -0.042  1.00  0.20           C
ATOM   3247 1H5*  DC B 113      24.611  -0.357   0.604  1.00  0.19           H
ATOM   3248 2H5*  DC B 113      25.507  -0.319  -0.876  1.00  0.21           H
ATOM   3249  C4*  DC B 113      24.320   1.386  -0.601  1.00  0.21           C
ATOM   3250  H4*  DC B 113      23.572   0.927  -1.251  1.00  0.21           H
ATOM   3251  O4*  DC B 113      23.643   2.082   0.419  1.00  0.21           O
ATOM   3252  C3*  DC B 113      25.083   2.422  -1.424  1.00  0.24           C
ATOM   3253  H3*  DC B 113      26.119   2.495  -1.087  1.00  0.24           H
ATOM   3254  O3*  DC B 113      25.013   2.064  -2.797  1.00  0.25           O
ATOM   3255  C2*  DC B 113      24.338   3.712  -1.079  1.00  0.25           C
ATOM   3256 1H2*  DC B 113      23.958   4.194  -1.974  1.00  0.25           H
ATOM   3257 2H2*  DC B 113      25.006   4.373  -0.527  1.00  0.27           H
ATOM   3258  C1*  DC B 113      23.173   3.261  -0.195  1.00  0.23           C
ATOM   3259  H1*  DC B 113      22.315   3.024  -0.839  1.00  0.24           H
ATOM   3260  N1   DC B 113      22.761   4.258   0.826  1.00  0.22           N
ATOM   3261  C2   DC B 113      21.661   5.077   0.555  1.00  0.23           C
ATOM   3262  O2   DC B 113      21.148   5.115  -0.558  1.00  0.24           O
ATOM   3263  N3   DC B 113      21.142   5.864   1.520  1.00  0.22           N
ATOM   3264  C4   DC B 113      21.700   5.866   2.708  1.00  0.22           C
ATOM   3265  N4   DC B 113      21.107   6.590   3.608  1.00  0.22           N
ATOM   3266 1H4   DC B 113      20.218   7.012   3.333  1.00  0.22           H
ATOM   3267 2H4   DC B 113      21.410   6.569   4.557  1.00  0.22           H
ATOM   3268  C5   DC B 113      22.875   5.127   3.022  1.00  0.22           C
ATOM   3269  H5   DC B 113      23.319   5.139   4.004  1.00  0.22           H
ATOM   3270  C6   DC B 113      23.377   4.321   2.051  1.00  0.22           C
ATOM   3271  H6   DC B 113      24.233   3.686   2.242  1.00  0.22           H
ATOM   3272  P    DC B 114      25.981   2.704  -3.901  1.00  0.28           P
ATOM   3273  O1P  DC B 114      25.924   1.798  -5.064  1.00  0.30           O
ATOM   3274  O2P  DC B 114      27.290   2.906  -3.250  1.00  0.29           O
ATOM   3275  O5*  DC B 114      25.278   4.099  -4.275  1.00  0.30           O
ATOM   3276  C5*  DC B 114      24.031   4.079  -4.965  1.00  0.31           C
ATOM   3277 1H5*  DC B 114      23.388   3.315  -4.522  1.00  0.29           H
ATOM   3278 2H5*  DC B 114      24.215   3.793  -6.001  1.00  0.32           H
ATOM   3279  C4*  DC B 114      23.260   5.406  -4.952  1.00  0.33           C
ATOM   3280  H4*  DC B 114      22.367   5.264  -5.562  1.00  0.35           H
ATOM   3281  O4*  DC B 114      22.840   5.735  -3.637  1.00  0.32           O
ATOM   3282  C3*  DC B 114      24.039   6.615  -5.499  1.00  0.37           C
ATOM   3283  H3*  DC B 114      25.059   6.329  -5.769  1.00  0.37           H
ATOM   3284  O3*  DC B 114      23.380   7.225  -6.601  1.00  0.41           O
ATOM   3285 *HO3  DC B 114      23.917   7.959  -6.908  1.00  1.00           H
ATOM   3286  C2*  DC B 114      24.048   7.592  -4.328  1.00  0.36           C
ATOM   3287 1H2*  DC B 114      23.941   8.628  -4.653  1.00  0.36           H
ATOM   3288 2H2*  DC B 114      24.980   7.468  -3.776  1.00  0.39           H
ATOM   3289  C1*  DC B 114      22.849   7.138  -3.490  1.00  0.33           C
ATOM   3290  H1*  DC B 114      21.921   7.546  -3.906  1.00  0.35           H
ATOM   3291  N1   DC B 114      22.963   7.513  -2.055  1.00  0.32           N
ATOM   3292  C2   DC B 114      22.036   8.405  -1.502  1.00  0.31           C
ATOM   3293  O2   DC B 114      21.118   8.880  -2.168  1.00  0.33           O
ATOM   3294  N3   DC B 114      22.164   8.816  -0.219  1.00  0.30           N
ATOM   3295  C4   DC B 114      23.144   8.331   0.507  1.00  0.29           C
ATOM   3296  N4   DC B 114      23.206   8.757   1.733  1.00  0.28           N
ATOM   3297 1H4   DC B 114      22.446   9.368   2.037  1.00  0.29           H
ATOM   3298 2H4   DC B 114      23.848   8.356   2.378  1.00  0.28           H
ATOM   3299  C5   DC B 114      24.124   7.428   0.008  1.00  0.29           C
ATOM   3300  H5   DC B 114      24.928   7.049   0.615  1.00  0.29           H
ATOM   3301  C6   DC B 114      24.001   7.044  -1.289  1.00  0.30           C
ATOM   3302  H6   DC B 114      24.706   6.355  -1.741  1.00  0.31           H
TER    3303       DC B 114 
ATOM   3304  O5*  DG C 115      14.783  13.061   5.354  1.00  0.35           O
ATOM   3305 *HO5  DG C 115      14.696  13.151   6.306  1.00  0.81           H
ATOM   3306  C5*  DG C 115      14.099  14.143   4.734  1.00  0.37           C
ATOM   3307 1H5*  DG C 115      14.612  15.074   4.975  1.00  0.38           H
ATOM   3308 2H5*  DG C 115      13.087  14.198   5.139  1.00  0.38           H
ATOM   3309  C4*  DG C 115      13.993  14.025   3.202  1.00  0.36           C
ATOM   3310  H4*  DG C 115      13.377  14.854   2.850  1.00  0.38           H
ATOM   3311  O4*  DG C 115      15.269  14.132   2.584  1.00  0.36           O
ATOM   3312  C3*  DG C 115      13.328  12.728   2.747  1.00  0.35           C
ATOM   3313  H3*  DG C 115      12.864  12.213   3.590  1.00  0.35           H
ATOM   3314  O3*  DG C 115      12.347  13.043   1.775  1.00  0.36           O
ATOM   3315  C2*  DG C 115      14.485  11.903   2.195  1.00  0.33           C
ATOM   3316 1H2*  DG C 115      14.208  11.412   1.263  1.00  0.32           H
ATOM   3317 2H2*  DG C 115      14.790  11.158   2.930  1.00  0.32           H
ATOM   3318  C1*  DG C 115      15.611  12.906   1.944  1.00  0.33           C
ATOM   3319  H1*  DG C 115      15.690  13.064   0.866  1.00  0.34           H
ATOM   3320  N9   DG C 115      16.921  12.423   2.450  1.00  0.32           N
ATOM   3321  C8   DG C 115      17.529  12.699   3.650  1.00  0.31           C
ATOM   3322  H8   DG C 115      17.056  13.309   4.407  1.00  0.31           H
ATOM   3323  N7   DG C 115      18.728  12.198   3.780  1.00  0.30           N
ATOM   3324  C5   DG C 115      18.925  11.505   2.576  1.00  0.30           C
ATOM   3325  C6   DG C 115      20.045  10.749   2.073  1.00  0.29           C
ATOM   3326  O6   DG C 115      21.147  10.532   2.583  1.00  0.29           O
ATOM   3327  N1   DG C 115      19.849  10.264   0.796  1.00  0.30           N
ATOM   3328  H1   DG C 115      20.598   9.724   0.389  1.00  0.30           H
ATOM   3329  C2   DG C 115      18.711  10.443   0.086  1.00  0.32           C
ATOM   3330  N2   DG C 115      18.664   9.913  -1.103  1.00  0.33           N
ATOM   3331 1H2   DG C 115      19.462   9.405  -1.483  1.00  0.33           H
ATOM   3332 2H2   DG C 115      17.769   9.910  -1.558  1.00  0.35           H
ATOM   3333  N3   DG C 115      17.657  11.137   0.499  1.00  0.32           N
ATOM   3334  C4   DG C 115      17.820  11.642   1.759  1.00  0.31           C
ATOM   3335  P    DG C 116      11.072  12.092   1.522  1.00  0.35           P
ATOM   3336  O1P  DG C 116      10.055  12.897   0.814  1.00  0.38           O
ATOM   3337  O2P  DG C 116      10.736  11.443   2.806  1.00  0.34           O
ATOM   3338  O5*  DG C 116      11.664  10.995   0.506  1.00  0.34           O
ATOM   3339  C5*  DG C 116      11.960  11.362  -0.835  1.00  0.35           C
ATOM   3340 1H5*  DG C 116      12.627  12.225  -0.826  1.00  0.36           H
ATOM   3341 2H5*  DG C 116      11.031  11.661  -1.323  1.00  0.36           H
ATOM   3342  C4*  DG C 116      12.611  10.256  -1.676  1.00  0.33           C
ATOM   3343  H4*  DG C 116      12.713  10.641  -2.691  1.00  0.34           H
ATOM   3344  O4*  DG C 116      13.915   9.957  -1.192  1.00  0.31           O
ATOM   3345  C3*  DG C 116      11.804   8.955  -1.762  1.00  0.32           C
ATOM   3346  H3*  DG C 116      10.793   9.084  -1.373  1.00  0.33           H
ATOM   3347  O3*  DG C 116      11.757   8.570  -3.130  1.00  0.32           O
ATOM   3348  C2*  DG C 116      12.607   8.013  -0.874  1.00  0.30           C
ATOM   3349 1H2*  DG C 116      12.546   6.980  -1.213  1.00  0.29           H
ATOM   3350 2H2*  DG C 116      12.237   8.094   0.148  1.00  0.29           H
ATOM   3351  C1*  DG C 116      14.028   8.557  -0.995  1.00  0.29           C
ATOM   3352  H1*  DG C 116      14.508   8.096  -1.864  1.00  0.29           H
ATOM   3353  N9   DG C 116      14.836   8.316   0.221  1.00  0.28           N
ATOM   3354  C8   DG C 116      14.541   8.648   1.519  1.00  0.27           C
ATOM   3355  H8   DG C 116      13.600   9.115   1.789  1.00  0.28           H
ATOM   3356  N7   DG C 116      15.496   8.394   2.373  1.00  0.26           N
ATOM   3357  C5   DG C 116      16.501   7.821   1.578  1.00  0.25           C
ATOM   3358  C6   DG C 116      17.821   7.332   1.893  1.00  0.24           C
ATOM   3359  O6   DG C 116      18.432   7.328   2.964  1.00  0.23           O
ATOM   3360  N1   DG C 116      18.491   6.820   0.800  1.00  0.24           N
ATOM   3361  H1   DG C 116      19.412   6.443   0.964  1.00  0.23           H
ATOM   3362  C2   DG C 116      17.975   6.774  -0.449  1.00  0.25           C
ATOM   3363  N2   DG C 116      18.691   6.209  -1.378  1.00  0.25           N
ATOM   3364 1H2   DG C 116      19.581   5.767  -1.152  1.00  0.25           H
ATOM   3365 2H2   DG C 116      18.244   6.066  -2.265  1.00  0.26           H
ATOM   3366  N3   DG C 116      16.780   7.231  -0.797  1.00  0.26           N
ATOM   3367  C4   DG C 116      16.087   7.748   0.263  1.00  0.26           C
ATOM   3368  P    DT C 117      11.024   7.233  -3.648  1.00  0.31           P
ATOM   3369  O1P  DT C 117      10.435   7.541  -4.969  1.00  0.33           O
ATOM   3370  O2P  DT C 117      10.173   6.708  -2.560  1.00  0.31           O
ATOM   3371  O5*  DT C 117      12.287   6.250  -3.865  1.00  0.28           O
ATOM   3372  C5*  DT C 117      13.230   6.539  -4.892  1.00  0.28           C
ATOM   3373 1H5*  DT C 117      13.664   7.520  -4.698  1.00  0.29           H
ATOM   3374 2H5*  DT C 117      12.699   6.591  -5.843  1.00  0.30           H
ATOM   3375  C4*  DT C 117      14.379   5.529  -5.044  1.00  0.26           C
ATOM   3376  H4*  DT C 117      15.005   5.877  -5.865  1.00  0.26           H
ATOM   3377  O4*  DT C 117      15.179   5.489  -3.866  1.00  0.24           O
ATOM   3378  C3*  DT C 117      13.944   4.097  -5.384  1.00  0.25           C
ATOM   3379  H3*  DT C 117      12.901   4.059  -5.708  1.00  0.26           H
ATOM   3380  O3*  DT C 117      14.816   3.600  -6.396  1.00  0.24           O
ATOM   3381  C2*  DT C 117      14.141   3.392  -4.048  1.00  0.23           C
ATOM   3382 1H2*  DT C 117      14.340   2.331  -4.170  1.00  0.23           H
ATOM   3383 2H2*  DT C 117      13.260   3.549  -3.426  1.00  0.22           H
ATOM   3384  C1*  DT C 117      15.361   4.131  -3.498  1.00  0.22           C
ATOM   3385  H1*  DT C 117      16.245   3.734  -4.005  1.00  0.22           H
ATOM   3386  N1   DT C 117      15.516   4.032  -2.022  1.00  0.21           N
ATOM   3387  C2   DT C 117      16.728   3.551  -1.507  1.00  0.20           C
ATOM   3388  O2   DT C 117      17.673   3.177  -2.198  1.00  0.20           O
ATOM   3389  N3   DT C 117      16.859   3.532  -0.138  1.00  0.20           N
ATOM   3390  H3   DT C 117      17.730   3.189   0.238  1.00  0.19           H
ATOM   3391  C4   DT C 117      15.928   4.007   0.755  1.00  0.20           C
ATOM   3392  O4   DT C 117      16.221   4.028   1.944  1.00  0.20           O
ATOM   3393  C5   DT C 117      14.672   4.462   0.165  1.00  0.22           C
ATOM   3394  C6   DT C 117      14.508   4.467  -1.183  1.00  0.22           C
ATOM   3395  H6   DT C 117      13.588   4.840  -1.621  1.00  0.23           H
ATOM   3396  C7   DT C 117      13.548   4.946   1.064  1.00  0.23           C
ATOM   3397 1H7   DT C 117      13.900   5.781   1.668  1.00  0.24           H
ATOM   3398 2H7   DT C 117      13.258   4.136   1.734  1.00  0.22           H
ATOM   3399 3H7   DT C 117      12.680   5.251   0.480  1.00  0.23           H
ATOM   3400  P    DG C 118      14.506   2.261  -7.237  1.00  0.24           P
ATOM   3401  O1P  DG C 118      15.386   2.260  -8.426  1.00  0.24           O
ATOM   3402  O2P  DG C 118      13.044   2.134  -7.398  1.00  0.25           O
ATOM   3403  O5*  DG C 118      15.016   1.099  -6.249  1.00  0.21           O
ATOM   3404  C5*  DG C 118      16.403   0.913  -6.014  1.00  0.19           C
ATOM   3405 1H5*  DG C 118      16.858   1.870  -5.751  1.00  0.19           H
ATOM   3406 2H5*  DG C 118      16.863   0.561  -6.937  1.00  0.20           H
ATOM   3407  C4*  DG C 118      16.702  -0.098  -4.897  1.00  0.17           C
ATOM   3408  H4*  DG C 118      17.769  -0.317  -4.923  1.00  0.16           H
ATOM   3409  O4*  DG C 118      16.383   0.461  -3.626  1.00  0.16           O
ATOM   3410  C3*  DG C 118      15.932  -1.426  -5.011  1.00  0.16           C
ATOM   3411  H3*  DG C 118      15.541  -1.585  -6.019  1.00  0.18           H
ATOM   3412  O3*  DG C 118      16.809  -2.480  -4.609  1.00  0.15           O
ATOM   3413  C2*  DG C 118      14.813  -1.202  -3.994  1.00  0.16           C
ATOM   3414 1H2*  DG C 118      14.363  -2.127  -3.644  1.00  0.17           H
ATOM   3415 2H2*  DG C 118      14.057  -0.531  -4.405  1.00  0.16           H
ATOM   3416  C1*  DG C 118      15.640  -0.510  -2.919  1.00  0.15           C
ATOM   3417  H1*  DG C 118      16.335  -1.243  -2.509  1.00  0.14           H
ATOM   3418  N9   DG C 118      14.881   0.085  -1.801  1.00  0.15           N
ATOM   3419  C8   DG C 118      13.681   0.751  -1.806  1.00  0.17           C
ATOM   3420  H8   DG C 118      13.109   0.919  -2.709  1.00  0.18           H
ATOM   3421  N7   DG C 118      13.314   1.188  -0.632  1.00  0.17           N
ATOM   3422  C5   DG C 118      14.346   0.779   0.223  1.00  0.15           C
ATOM   3423  C6   DG C 118      14.574   0.974   1.635  1.00  0.15           C
ATOM   3424  O6   DG C 118      13.911   1.577   2.476  1.00  0.16           O
ATOM   3425  N1   DG C 118      15.745   0.403   2.082  1.00  0.13           N
ATOM   3426  H1   DG C 118      16.012   0.633   3.028  1.00  0.13           H
ATOM   3427  C2   DG C 118      16.593  -0.293   1.292  1.00  0.12           C
ATOM   3428  N2   DG C 118      17.687  -0.748   1.831  1.00  0.11           N
ATOM   3429 1H2   DG C 118      17.924  -0.431   2.769  1.00  0.11           H
ATOM   3430 2H2   DG C 118      18.371  -1.134   1.207  1.00  0.11           H
ATOM   3431  N3   DG C 118      16.432  -0.519  -0.007  1.00  0.13           N
ATOM   3432  C4   DG C 118      15.290   0.067  -0.489  1.00  0.14           C
ATOM   3433  P    DT C 119      16.447  -4.022  -4.796  1.00  0.16           P
ATOM   3434  O1P  DT C 119      17.634  -4.860  -4.524  1.00  0.17           O
ATOM   3435  O2P  DT C 119      15.750  -4.253  -6.073  1.00  0.17           O
ATOM   3436  O5*  DT C 119      15.398  -4.401  -3.649  1.00  0.15           O
ATOM   3437  C5*  DT C 119      15.788  -4.509  -2.291  1.00  0.14           C
ATOM   3438 1H5*  DT C 119      15.924  -3.500  -1.901  1.00  0.14           H
ATOM   3439 2H5*  DT C 119      16.739  -5.036  -2.234  1.00  0.15           H
ATOM   3440  C4*  DT C 119      14.790  -5.249  -1.386  1.00  0.13           C
ATOM   3441  H4*  DT C 119      15.254  -6.169  -1.032  1.00  0.13           H
ATOM   3442  O4*  DT C 119      14.503  -4.400  -0.276  1.00  0.12           O
ATOM   3443  C3*  DT C 119      13.441  -5.602  -2.033  1.00  0.13           C
ATOM   3444  H3*  DT C 119      13.475  -5.629  -3.123  1.00  0.14           H
ATOM   3445  O3*  DT C 119      12.964  -6.836  -1.524  1.00  0.14           O
ATOM   3446  C2*  DT C 119      12.569  -4.459  -1.545  1.00  0.12           C
ATOM   3447 1H2*  DT C 119      11.511  -4.716  -1.577  1.00  0.13           H
ATOM   3448 2H2*  DT C 119      12.783  -3.564  -2.132  1.00  0.12           H
ATOM   3449  C1*  DT C 119      13.096  -4.332  -0.117  1.00  0.12           C
ATOM   3450  H1*  DT C 119      12.770  -5.222   0.429  1.00  0.11           H
ATOM   3451  N1   DT C 119      12.679  -3.119   0.649  1.00  0.12           N
ATOM   3452  C2   DT C 119      13.108  -3.031   1.983  1.00  0.11           C
ATOM   3453  O2   DT C 119      13.813  -3.878   2.538  1.00  0.10           O
ATOM   3454  N3   DT C 119      12.652  -1.963   2.715  1.00  0.12           N
ATOM   3455  H3   DT C 119      12.993  -1.860   3.661  1.00  0.12           H
ATOM   3456  C4   DT C 119      11.724  -1.037   2.301  1.00  0.13           C
ATOM   3457  O4   DT C 119      11.324  -0.206   3.110  1.00  0.14           O
ATOM   3458  C5   DT C 119      11.296  -1.185   0.913  1.00  0.14           C
ATOM   3459  C6   DT C 119      11.780  -2.195   0.141  1.00  0.13           C
ATOM   3460  H6   DT C 119      11.440  -2.268  -0.880  1.00  0.13           H
ATOM   3461  C7   DT C 119      10.291  -0.210   0.324  1.00  0.15           C
ATOM   3462 1H7   DT C 119       9.365  -0.260   0.896  1.00  0.16           H
ATOM   3463 2H7   DT C 119      10.091  -0.427  -0.725  1.00  0.16           H
ATOM   3464 3H7   DT C 119      10.690   0.803   0.410  1.00  0.15           H
ATOM   3465  P    DT C 120      11.975  -7.741  -2.401  1.00  0.15           P
ATOM   3466  O1P  DT C 120      12.779  -8.326  -3.496  1.00  0.17           O
ATOM   3467  O2P  DT C 120      10.779  -6.934  -2.693  1.00  0.16           O
ATOM   3468  O5*  DT C 120      11.566  -8.895  -1.372  1.00  0.14           O
ATOM   3469  C5*  DT C 120      12.500  -9.882  -0.975  1.00  0.15           C
ATOM   3470 1H5*  DT C 120      13.508  -9.556  -1.222  1.00  0.15           H
ATOM   3471 2H5*  DT C 120      12.286 -10.811  -1.503  1.00  0.16           H
ATOM   3472  C4*  DT C 120      12.432 -10.123   0.531  1.00  0.14           C
ATOM   3473  H4*  DT C 120      13.167 -10.886   0.789  1.00  0.15           H
ATOM   3474  O4*  DT C 120      12.777  -8.938   1.225  1.00  0.14           O
ATOM   3475  C3*  DT C 120      11.061 -10.613   1.002  1.00  0.14           C
ATOM   3476  H3*  DT C 120      10.291 -10.400   0.255  1.00  0.15           H
ATOM   3477  O3*  DT C 120      11.180 -11.997   1.269  1.00  0.15           O
ATOM   3478  C2*  DT C 120      10.824  -9.821   2.286  1.00  0.14           C
ATOM   3479 1H2*  DT C 120      10.861 -10.479   3.152  1.00  0.14           H
ATOM   3480 2H2*  DT C 120       9.849  -9.337   2.250  1.00  0.14           H
ATOM   3481  C1*  DT C 120      11.971  -8.802   2.372  1.00  0.13           C
ATOM   3482  H1*  DT C 120      12.575  -9.024   3.254  1.00  0.13           H
ATOM   3483  N1   DT C 120      11.484  -7.397   2.414  1.00  0.13           N
ATOM   3484  C2   DT C 120      11.777  -6.619   3.542  1.00  0.13           C
ATOM   3485  O2   DT C 120      12.559  -6.966   4.430  1.00  0.14           O
ATOM   3486  N3   DT C 120      11.129  -5.410   3.641  1.00  0.13           N
ATOM   3487  H3   DT C 120      11.279  -4.874   4.485  1.00  0.13           H
ATOM   3488  C4   DT C 120      10.299  -4.868   2.683  1.00  0.13           C
ATOM   3489  O4   DT C 120       9.800  -3.768   2.892  1.00  0.13           O
ATOM   3490  C5   DT C 120      10.125  -5.680   1.480  1.00  0.13           C
ATOM   3491  C6   DT C 120      10.719  -6.896   1.379  1.00  0.13           C
ATOM   3492  H6   DT C 120      10.602  -7.484   0.472  1.00  0.14           H
ATOM   3493  C7   DT C 120       9.280  -5.168   0.326  1.00  0.15           C
ATOM   3494 1H7   DT C 120       9.638  -4.187   0.019  1.00  0.16           H
ATOM   3495 2H7   DT C 120       8.245  -5.069   0.652  1.00  0.16           H
ATOM   3496 3H7   DT C 120       9.326  -5.848  -0.528  1.00  0.16           H
ATOM   3497  P    DT C 121       9.955 -13.017   1.251  1.00  0.16           P
ATOM   3498  O1P  DT C 121      10.496 -14.382   1.354  1.00  0.17           O
ATOM   3499  O2P  DT C 121       9.035 -12.751   0.135  1.00  0.16           O
ATOM   3500  O5*  DT C 121       9.087 -12.784   2.566  1.00  0.15           O
ATOM   3501  C5*  DT C 121       9.565 -13.117   3.857  1.00  0.15           C
ATOM   3502 1H5*  DT C 121      10.379 -12.447   4.129  1.00  0.14           H
ATOM   3503 2H5*  DT C 121       9.940 -14.141   3.859  1.00  0.16           H
ATOM   3504  C4*  DT C 121       8.453 -12.987   4.904  1.00  0.14           C
ATOM   3505  H4*  DT C 121       8.867 -13.272   5.863  1.00  0.14           H
ATOM   3506  O4*  DT C 121       8.030 -11.640   4.982  1.00  0.13           O
ATOM   3507  C3*  DT C 121       7.222 -13.852   4.628  1.00  0.15           C
ATOM   3508  H3*  DT C 121       7.463 -14.642   3.925  1.00  0.16           H
ATOM   3509  O3*  DT C 121       6.729 -14.398   5.846  1.00  0.15           O
ATOM   3510  C2*  DT C 121       6.254 -12.864   3.994  1.00  0.14           C
ATOM   3511 1H2*  DT C 121       5.229 -13.131   4.227  1.00  0.15           H
ATOM   3512 2H2*  DT C 121       6.398 -12.849   2.916  1.00  0.14           H
ATOM   3513  C1*  DT C 121       6.661 -11.540   4.650  1.00  0.13           C
ATOM   3514  H1*  DT C 121       6.088 -11.446   5.577  1.00  0.13           H
ATOM   3515  N1   DT C 121       6.516 -10.302   3.834  1.00  0.13           N
ATOM   3516  C2   DT C 121       6.114  -9.143   4.511  1.00  0.13           C
ATOM   3517  O2   DT C 121       5.803  -9.112   5.702  1.00  0.14           O
ATOM   3518  N3   DT C 121       6.103  -7.976   3.788  1.00  0.14           N
ATOM   3519  H3   DT C 121       5.866  -7.131   4.286  1.00  0.14           H
ATOM   3520  C4   DT C 121       6.507  -7.824   2.484  1.00  0.13           C
ATOM   3521  O4   DT C 121       6.523  -6.691   2.011  1.00  0.14           O
ATOM   3522  C5   DT C 121       6.935  -9.060   1.833  1.00  0.14           C
ATOM   3523  C6   DT C 121       6.933 -10.238   2.514  1.00  0.14           C
ATOM   3524  H6   DT C 121       7.313 -11.124   2.024  1.00  0.15           H
ATOM   3525  C7   DT C 121       7.433  -9.033   0.396  1.00  0.14           C
ATOM   3526 1H7   DT C 121       6.626  -8.697  -0.256  1.00  0.16           H
ATOM   3527 2H7   DT C 121       7.772 -10.018   0.073  1.00  0.16           H
ATOM   3528 3H7   DT C 121       8.255  -8.324   0.307  1.00  0.16           H
ATOM   3529  P    DG C 122       5.920 -15.782   5.889  1.00  0.17           P
ATOM   3530  O1P  DG C 122       6.004 -16.253   7.285  1.00  0.18           O
ATOM   3531  O2P  DG C 122       6.499 -16.654   4.848  1.00  0.18           O
ATOM   3532  O5*  DG C 122       4.393 -15.430   5.544  1.00  0.16           O
ATOM   3533  C5*  DG C 122       3.420 -15.089   6.539  1.00  0.15           C
ATOM   3534 1H5*  DG C 122       3.299 -15.939   7.212  1.00  0.15           H
ATOM   3535 2H5*  DG C 122       2.470 -14.940   6.028  1.00  0.16           H
ATOM   3536  C4*  DG C 122       3.724 -13.840   7.397  1.00  0.14           C
ATOM   3537  H4*  DG C 122       4.539 -14.062   8.087  1.00  0.14           H
ATOM   3538  O4*  DG C 122       4.074 -12.763   6.539  1.00  0.14           O
ATOM   3539  C3*  DG C 122       2.478 -13.366   8.183  1.00  0.14           C
ATOM   3540  H3*  DG C 122       1.821 -14.201   8.438  1.00  0.15           H
ATOM   3541  O3*  DG C 122       2.837 -12.626   9.348  1.00  0.14           O
ATOM   3542  C2*  DG C 122       1.825 -12.426   7.177  1.00  0.14           C
ATOM   3543 1H2*  DG C 122       1.169 -11.699   7.655  1.00  0.15           H
ATOM   3544 2H2*  DG C 122       1.298 -12.983   6.402  1.00  0.14           H
ATOM   3545  C1*  DG C 122       3.079 -11.763   6.622  1.00  0.14           C
ATOM   3546  H1*  DG C 122       3.410 -11.010   7.340  1.00  0.13           H
ATOM   3547  N9   DG C 122       2.879 -11.116   5.314  1.00  0.14           N
ATOM   3548  C8   DG C 122       2.982 -11.644   4.053  1.00  0.14           C
ATOM   3549  H8   DG C 122       3.107 -12.703   3.876  1.00  0.15           H
ATOM   3550  N7   DG C 122       2.987 -10.749   3.103  1.00  0.14           N
ATOM   3551  C5   DG C 122       2.806  -9.536   3.785  1.00  0.14           C
ATOM   3552  C6   DG C 122       2.746  -8.163   3.347  1.00  0.14           C
ATOM   3553  O6   DG C 122       2.911  -7.668   2.235  1.00  0.14           O
ATOM   3554  N1   DG C 122       2.550  -7.270   4.380  1.00  0.14           N
ATOM   3555  H1   DG C 122       2.526  -6.290   4.142  1.00  0.14           H
ATOM   3556  C2   DG C 122       2.456  -7.624   5.677  1.00  0.14           C
ATOM   3557  N2   DG C 122       2.314  -6.675   6.555  1.00  0.15           N
ATOM   3558 1H2   DG C 122       2.315  -5.703   6.252  1.00  0.15           H
ATOM   3559 2H2   DG C 122       2.316  -6.957   7.522  1.00  0.15           H
ATOM   3560  N3   DG C 122       2.513  -8.863   6.140  1.00  0.13           N
ATOM   3561  C4   DG C 122       2.696  -9.773   5.138  1.00  0.13           C
ATOM   3562  P    DT C 123       1.846 -12.477  10.614  1.00  0.14           P
ATOM   3563  O1P  DT C 123       2.650 -11.844  11.680  1.00  0.15           O
ATOM   3564  O2P  DT C 123       1.220 -13.787  10.861  1.00  0.16           O
ATOM   3565  O5*  DT C 123       0.690 -11.425  10.209  1.00  0.14           O
ATOM   3566  C5*  DT C 123       0.174 -10.518  11.184  1.00  0.14           C
ATOM   3567 1H5*  DT C 123       0.990  -9.886  11.534  1.00  0.13           H
ATOM   3568 2H5*  DT C 123      -0.175 -11.087  12.047  1.00  0.14           H
ATOM   3569  C4*  DT C 123      -0.966  -9.592  10.711  1.00  0.14           C
ATOM   3570  H4*  DT C 123      -1.022  -8.765  11.418  1.00  0.15           H
ATOM   3571  O4*  DT C 123      -0.694  -9.072   9.413  1.00  0.14           O
ATOM   3572  C3*  DT C 123      -2.344 -10.276  10.638  1.00  0.15           C
ATOM   3573  H3*  DT C 123      -2.404 -11.139  11.305  1.00  0.15           H
ATOM   3574  O3*  DT C 123      -3.410  -9.355  10.888  1.00  0.17           O
ATOM   3575  C2*  DT C 123      -2.367 -10.700   9.175  1.00  0.16           C
ATOM   3576 1H2*  DT C 123      -3.384 -10.872   8.821  1.00  0.16           H
ATOM   3577 2H2*  DT C 123      -1.736 -11.578   9.041  1.00  0.18           H
ATOM   3578  C1*  DT C 123      -1.744  -9.455   8.543  1.00  0.15           C
ATOM   3579  H1*  DT C 123      -2.502  -8.676   8.601  1.00  0.16           H
ATOM   3580  N1   DT C 123      -1.288  -9.527   7.123  1.00  0.14           N
ATOM   3581  C2   DT C 123      -1.015  -8.300   6.505  1.00  0.14           C
ATOM   3582  O2   DT C 123      -1.051  -7.218   7.088  1.00  0.15           O
ATOM   3583  N3   DT C 123      -0.714  -8.313   5.171  1.00  0.13           N
ATOM   3584  H3   DT C 123      -0.598  -7.418   4.717  1.00  0.14           H
ATOM   3585  C4   DT C 123      -0.670  -9.425   4.373  1.00  0.13           C
ATOM   3586  O4   DT C 123      -0.387  -9.270   3.192  1.00  0.14           O
ATOM   3587  C5   DT C 123      -0.957 -10.684   5.060  1.00  0.13           C
ATOM   3588  C6   DT C 123      -1.260 -10.699   6.389  1.00  0.13           C
ATOM   3589  H6   DT C 123      -1.479 -11.640   6.868  1.00  0.14           H
ATOM   3590  C7   DT C 123      -0.922 -11.990   4.287  1.00  0.15           C
ATOM   3591 1H7   DT C 123      -1.129 -12.843   4.932  1.00  0.15           H
ATOM   3592 2H7   DT C 123       0.059 -12.107   3.826  1.00  0.14           H
ATOM   3593 3H7   DT C 123      -1.665 -11.948   3.489  1.00  0.16           H
ATOM   3594  P    DG C 124      -3.870  -8.978  12.379  1.00  0.18           P
ATOM   3595  O1P  DG C 124      -2.667  -8.833  13.219  1.00  0.21           O
ATOM   3596  O2P  DG C 124      -4.940  -9.884  12.820  1.00  0.20           O
ATOM   3597  O5*  DG C 124      -4.535  -7.520  12.244  1.00  0.17           O
ATOM   3598  C5*  DG C 124      -3.742  -6.347  12.195  1.00  0.17           C
ATOM   3599 1H5*  DG C 124      -2.837  -6.541  11.616  1.00  0.17           H
ATOM   3600 2H5*  DG C 124      -3.439  -6.106  13.214  1.00  0.19           H
ATOM   3601  C4*  DG C 124      -4.477  -5.131  11.598  1.00  0.17           C
ATOM   3602  H4*  DG C 124      -4.100  -4.237  12.095  1.00  0.18           H
ATOM   3603  O4*  DG C 124      -4.193  -5.040  10.212  1.00  0.16           O
ATOM   3604  C3*  DG C 124      -6.006  -5.139  11.700  1.00  0.17           C
ATOM   3605  H3*  DG C 124      -6.342  -5.657  12.592  1.00  0.18           H
ATOM   3606  O3*  DG C 124      -6.444  -3.791  11.717  1.00  0.19           O
ATOM   3607  C2*  DG C 124      -6.417  -5.897  10.444  1.00  0.16           C
ATOM   3608 1H2*  DG C 124      -7.407  -5.623  10.086  1.00  0.16           H
ATOM   3609 2H2*  DG C 124      -6.389  -6.967  10.637  1.00  0.16           H
ATOM   3610  C1*  DG C 124      -5.329  -5.463   9.466  1.00  0.15           C
ATOM   3611  H1*  DG C 124      -5.706  -4.596   8.923  1.00  0.16           H
ATOM   3612  N9   DG C 124      -4.966  -6.490   8.465  1.00  0.14           N
ATOM   3613  C8   DG C 124      -4.976  -7.863   8.547  1.00  0.14           C
ATOM   3614  H8   DG C 124      -5.204  -8.406   9.457  1.00  0.14           H
ATOM   3615  N7   DG C 124      -4.653  -8.461   7.433  1.00  0.14           N
ATOM   3616  C5   DG C 124      -4.416  -7.410   6.538  1.00  0.14           C
ATOM   3617  C6   DG C 124      -4.019  -7.386   5.155  1.00  0.14           C
ATOM   3618  O6   DG C 124      -3.751  -8.316   4.402  1.00  0.14           O
ATOM   3619  N1   DG C 124      -3.914  -6.112   4.640  1.00  0.14           N
ATOM   3620  H1   DG C 124      -3.669  -6.033   3.661  1.00  0.15           H
ATOM   3621  C2   DG C 124      -4.157  -4.988   5.346  1.00  0.15           C
ATOM   3622  N2   DG C 124      -4.066  -3.846   4.730  1.00  0.16           N
ATOM   3623 1H2   DG C 124      -3.842  -3.823   3.731  1.00  0.16           H
ATOM   3624 2H2   DG C 124      -4.288  -3.016   5.228  1.00  0.17           H
ATOM   3625  N3   DG C 124      -4.496  -4.952   6.630  1.00  0.15           N
ATOM   3626  C4   DG C 124      -4.613  -6.202   7.170  1.00  0.14           C
ATOM   3627  P    DC C 125      -7.981  -3.381  11.848  1.00  0.20           P
ATOM   3628  O1P  DC C 125      -8.010  -1.988  12.318  1.00  0.22           O
ATOM   3629  O2P  DC C 125      -8.682  -4.430  12.612  1.00  0.21           O
ATOM   3630  O5*  DC C 125      -8.527  -3.361  10.331  1.00  0.19           O
ATOM   3631  C5*  DC C 125      -7.981  -2.403   9.434  1.00  0.19           C
ATOM   3632 1H5*  DC C 125      -6.923  -2.296   9.643  1.00  0.19           H
ATOM   3633 2H5*  DC C 125      -8.463  -1.447   9.629  1.00  0.21           H
ATOM   3634  C4*  DC C 125      -8.094  -2.702   7.940  1.00  0.19           C
ATOM   3635  H4*  DC C 125      -7.618  -1.874   7.412  1.00  0.20           H
ATOM   3636  O4*  DC C 125      -7.458  -3.897   7.548  1.00  0.18           O
ATOM   3637  C3*  DC C 125      -9.506  -2.823   7.401  1.00  0.20           C
ATOM   3638  H3*  DC C 125     -10.094  -3.449   8.067  1.00  0.21           H
ATOM   3639  O3*  DC C 125     -10.057  -1.527   7.239  1.00  0.22           O
ATOM   3640  C2*  DC C 125      -9.285  -3.585   6.103  1.00  0.20           C
ATOM   3641 1H2*  DC C 125      -9.390  -2.935   5.239  1.00  0.20           H
ATOM   3642 2H2*  DC C 125      -9.989  -4.416   6.051  1.00  0.21           H
ATOM   3643  C1*  DC C 125      -7.843  -4.084   6.199  1.00  0.18           C
ATOM   3644  H1*  DC C 125      -7.216  -3.449   5.563  1.00  0.19           H
ATOM   3645  N1   DC C 125      -7.713  -5.486   5.730  1.00  0.16           N
ATOM   3646  C2   DC C 125      -7.350  -5.691   4.397  1.00  0.16           C
ATOM   3647  O2   DC C 125      -7.118  -4.740   3.655  1.00  0.16           O
ATOM   3648  N3   DC C 125      -7.220  -6.939   3.905  1.00  0.15           N
ATOM   3649  C4   DC C 125      -7.455  -7.961   4.697  1.00  0.16           C
ATOM   3650  N4   DC C 125      -7.301  -9.136   4.168  1.00  0.16           N
ATOM   3651 1H4   DC C 125      -6.982  -9.173   3.197  1.00  0.16           H
ATOM   3652 2H4   DC C 125      -7.321  -9.958   4.732  1.00  0.17           H
ATOM   3653  C5   DC C 125      -7.834  -7.820   6.064  1.00  0.16           C
ATOM   3654  H5   DC C 125      -8.008  -8.672   6.700  1.00  0.17           H
ATOM   3655  C6   DC C 125      -7.963  -6.558   6.548  1.00  0.17           C
ATOM   3656  H6   DC C 125      -8.245  -6.382   7.578  1.00  0.18           H
ATOM   3657  P    DA C 126     -11.586  -1.294   6.813  1.00  0.25           P
ATOM   3658  O1P  DA C 126     -11.896   0.090   7.224  1.00  0.27           O
ATOM   3659  O2P  DA C 126     -12.327  -2.408   7.440  1.00  0.25           O
ATOM   3660  O5*  DA C 126     -11.567  -1.406   5.201  1.00  0.24           O
ATOM   3661  C5*  DA C 126     -10.900  -0.408   4.428  1.00  0.24           C
ATOM   3662 1H5*  DA C 126      -9.984  -0.160   4.955  1.00  0.22           H
ATOM   3663 2H5*  DA C 126     -11.523   0.486   4.395  1.00  0.26           H
ATOM   3664  C4*  DA C 126     -10.477  -0.772   2.989  1.00  0.24           C
ATOM   3665  H4*  DA C 126      -9.709  -0.056   2.701  1.00  0.25           H
ATOM   3666  O4*  DA C 126      -9.904  -2.073   2.946  1.00  0.22           O
ATOM   3667  C3*  DA C 126     -11.547  -0.704   1.891  1.00  0.27           C
ATOM   3668  H3*  DA C 126     -12.396  -0.073   2.163  1.00  0.28           H
ATOM   3669  O3*  DA C 126     -10.889  -0.244   0.711  1.00  0.29           O
ATOM   3670  C2*  DA C 126     -11.926  -2.171   1.764  1.00  0.25           C
ATOM   3671 1H2*  DA C 126     -12.380  -2.402   0.804  1.00  0.25           H
ATOM   3672 2H2*  DA C 126     -12.574  -2.474   2.588  1.00  0.27           H
ATOM   3673  C1*  DA C 126     -10.540  -2.790   1.898  1.00  0.23           C
ATOM   3674  H1*  DA C 126      -9.993  -2.624   0.974  1.00  0.23           H
ATOM   3675  N9   DA C 126     -10.592  -4.234   2.177  1.00  0.21           N
ATOM   3676  C8   DA C 126     -10.882  -4.845   3.368  1.00  0.21           C
ATOM   3677  H8   DA C 126     -11.186  -4.278   4.236  1.00  0.22           H
ATOM   3678  N7   DA C 126     -10.716  -6.141   3.365  1.00  0.20           N
ATOM   3679  C5   DA C 126     -10.388  -6.400   2.021  1.00  0.19           C
ATOM   3680  C6   DA C 126     -10.115  -7.564   1.267  1.00  0.19           C
ATOM   3681  N6   DA C 126     -10.012  -8.779   1.768  1.00  0.20           N
ATOM   3682 1H6   DA C 126      -9.730  -9.537   1.147  1.00  0.20           H
ATOM   3683 2H6   DA C 126     -10.015  -8.883   2.763  1.00  0.20           H
ATOM   3684  N1   DA C 126      -9.907  -7.500  -0.046  1.00  0.19           N
ATOM   3685  C2   DA C 126      -9.923  -6.313  -0.633  1.00  0.19           C
ATOM   3686  H2   DA C 126      -9.739  -6.312  -1.700  1.00  0.20           H
ATOM   3687  N3   DA C 126     -10.094  -5.122  -0.062  1.00  0.20           N
ATOM   3688  C4   DA C 126     -10.347  -5.247   1.280  1.00  0.20           C
ATOM   3689  P    DG C 127     -11.660   0.414  -0.531  1.00  0.32           P
ATOM   3690  O1P  DG C 127     -10.622   0.889  -1.464  1.00  0.35           O
ATOM   3691  O2P  DG C 127     -12.693   1.331  -0.019  1.00  0.33           O
ATOM   3692  O5*  DG C 127     -12.356  -0.834  -1.253  1.00  0.32           O
ATOM   3693  C5*  DG C 127     -13.118  -0.673  -2.447  1.00  0.32           C
ATOM   3694 1H5*  DG C 127     -13.273   0.389  -2.649  1.00  0.29           H
ATOM   3695 2H5*  DG C 127     -14.097  -1.122  -2.292  1.00  0.34           H
ATOM   3696  C4*  DG C 127     -12.427  -1.309  -3.674  1.00  0.33           C
ATOM   3697  H4*  DG C 127     -11.623  -0.651  -4.007  1.00  0.34           H
ATOM   3698  O4*  DG C 127     -11.902  -2.589  -3.338  1.00  0.30           O
ATOM   3699  C3*  DG C 127     -13.408  -1.574  -4.829  1.00  0.37           C
ATOM   3700  H3*  DG C 127     -14.175  -0.800  -4.891  1.00  0.38           H
ATOM   3701  O3*  DG C 127     -12.691  -1.655  -6.061  1.00  0.40           O
ATOM   3702  C2*  DG C 127     -14.000  -2.911  -4.375  1.00  0.36           C
ATOM   3703 1H2*  DG C 127     -14.376  -3.491  -5.209  1.00  0.36           H
ATOM   3704 2H2*  DG C 127     -14.806  -2.743  -3.661  1.00  0.38           H
ATOM   3705  C1*  DG C 127     -12.817  -3.612  -3.699  1.00  0.32           C
ATOM   3706  H1*  DG C 127     -12.341  -4.274  -4.429  1.00  0.33           H
ATOM   3707  N9   DG C 127     -13.186  -4.413  -2.504  1.00  0.29           N
ATOM   3708  C8   DG C 127     -13.579  -3.985  -1.260  1.00  0.30           C
ATOM   3709  H8   DG C 127     -13.656  -2.938  -1.006  1.00  0.31           H
ATOM   3710  N7   DG C 127     -13.828  -4.942  -0.408  1.00  0.29           N
ATOM   3711  C5   DG C 127     -13.603  -6.111  -1.151  1.00  0.27           C
ATOM   3712  C6   DG C 127     -13.712  -7.511  -0.815  1.00  0.26           C
ATOM   3713  O6   DG C 127     -13.986  -8.056   0.257  1.00  0.27           O
ATOM   3714  N1   DG C 127     -13.453  -8.346  -1.882  1.00  0.25           N
ATOM   3715  H1   DG C 127     -13.493  -9.341  -1.717  1.00  0.25           H
ATOM   3716  C2   DG C 127     -13.006  -7.923  -3.085  1.00  0.26           C
ATOM   3717  N2   DG C 127     -12.738  -8.837  -3.975  1.00  0.26           N
ATOM   3718 1H2   DG C 127     -12.919  -9.822  -3.784  1.00  0.26           H
ATOM   3719 2H2   DG C 127     -12.172  -8.550  -4.748  1.00  0.28           H
ATOM   3720  N3   DG C 127     -12.840  -6.650  -3.426  1.00  0.27           N
ATOM   3721  C4   DG C 127     -13.185  -5.787  -2.426  1.00  0.28           C
ATOM   3722  P    DG C 128     -13.399  -1.782  -7.500  1.00  0.45           P
ATOM   3723  O1P  DG C 128     -12.400  -1.614  -8.577  1.00  0.48           O
ATOM   3724  O2P  DG C 128     -14.601  -0.928  -7.578  1.00  0.47           O
ATOM   3725  O5*  DG C 128     -13.913  -3.290  -7.637  1.00  0.46           O
ATOM   3726  C5*  DG C 128     -12.987  -4.362  -7.754  1.00  0.45           C
ATOM   3727 1H5*  DG C 128     -12.163  -4.217  -7.051  1.00  0.41           H
ATOM   3728 2H5*  DG C 128     -12.583  -4.364  -8.764  1.00  0.48           H
ATOM   3729  C4*  DG C 128     -13.624  -5.729  -7.487  1.00  0.47           C
ATOM   3730  H4*  DG C 128     -12.868  -6.496  -7.667  1.00  0.47           H
ATOM   3731  O4*  DG C 128     -14.057  -5.843  -6.150  1.00  0.43           O
ATOM   3732  C3*  DG C 128     -14.865  -6.039  -8.336  1.00  0.53           C
ATOM   3733  H3*  DG C 128     -15.376  -5.108  -8.586  1.00  0.55           H
ATOM   3734  O3*  DG C 128     -14.561  -6.769  -9.514  1.00  0.56           O
ATOM   3735 *HO3  DG C 128     -15.373  -6.899 -10.010  1.00  1.09           H
ATOM   3736  C2*  DG C 128     -15.748  -6.863  -7.395  1.00  0.52           C
ATOM   3737 1H2*  DG C 128     -15.939  -7.866  -7.779  1.00  0.52           H
ATOM   3738 2H2*  DG C 128     -16.691  -6.341  -7.234  1.00  0.56           H
ATOM   3739  C1*  DG C 128     -14.946  -6.938  -6.093  1.00  0.46           C
ATOM   3740  H1*  DG C 128     -14.377  -7.872  -6.050  1.00  0.47           H
ATOM   3741  N9   DG C 128     -15.804  -6.867  -4.893  1.00  0.44           N
ATOM   3742  C8   DG C 128     -16.313  -5.764  -4.257  1.00  0.44           C
ATOM   3743  H8   DG C 128     -16.125  -4.761  -4.607  1.00  0.46           H
ATOM   3744  N7   DG C 128     -17.021  -6.034  -3.195  1.00  0.42           N
ATOM   3745  C5   DG C 128     -16.982  -7.435  -3.121  1.00  0.41           C
ATOM   3746  C6   DG C 128     -17.536  -8.374  -2.178  1.00  0.39           C
ATOM   3747  O6   DG C 128     -18.140  -8.182  -1.124  1.00  0.40           O
ATOM   3748  N1   DG C 128     -17.309  -9.689  -2.518  1.00  0.38           N
ATOM   3749  H1   DG C 128     -17.556 -10.380  -1.826  1.00  0.38           H
ATOM   3750  C2   DG C 128     -16.544 -10.083  -3.558  1.00  0.39           C
ATOM   3751  N2   DG C 128     -16.293 -11.359  -3.647  1.00  0.39           N
ATOM   3752 1H2   DG C 128     -16.689 -12.011  -2.976  1.00  0.38           H
ATOM   3753 2H2   DG C 128     -15.496 -11.612  -4.213  1.00  0.40           H
ATOM   3754  N3   DG C 128     -15.996  -9.262  -4.447  1.00  0.41           N
ATOM   3755  C4   DG C 128     -16.255  -7.947  -4.175  1.00  0.41           C
TER    3756       DG C 128 
END
